# Supplementary material for: Alterations in the Gut Microbiota and Hepatitis-B-Virus Infection in Southern Chinese Patients With Coexisting Non-Alcoholic Fatty Liver Disease and Type-2 Diabetes Mellitus
Source: Front Med (Lausanne). 2021 Dec 21;8:805029. doi: 10.3389/fmed.2021.805029 (PMC8724037; doi:10.3389/fmed.2021.805029)
Supplement: Supplementary file 14 [file Table_1.XLSX]

## Sheet: Sheet1
Supplementary table legend
Supplementary table 1.	The differential expressed microbiota between N2 and CON groups at the genus level
Supplementary table 2.	The differential expressed microbiota between N1 and CON groups at the genus level
Supplementary table 3.	The classification of significantly altered metabolic features
Supplementary table 4.	The differential expressed metabolites in N2 group compared to CON group in ESI+ mode
Supplementary table 5.	The differential expressed metabolites in N2 group compared to CON group in ESI- mode
Supplementary table 6.	The metabolic features related to glucose and lipid metabolism in each samples
Supplementary table 7.	The differential expressed metabolites in N2 group compared to N1 group in ESI+ mode
Supplementary table 8.	The differential expressed metabolites in N2 group compared to N1 group in ESI- mode
Supplementary table 9.	The differential expressed metabolites in N2 group compared to N1 group
Supplementary table 10.	The significantly distinguished KEGG pathway between N2 and CON group
Supplementary table 11.	The spearman correlation analysis between the distinct gut microbiome profile and metabolites related to glucose and lipid metabolism in patients with co-exit NAFLD and T2D
Supplementary table 12.	The spearman correlation analysis between the distinct gut microbiome profile and clinical indicators related to patients with co-exit NAFLD and T2D
Supplementary table 13.	The correlation heatmap between significantly distinguished features in species

## Sheet: Supplementary table 1
Genus			N2 (%)	CON(%)	p
the differential expressed genera	The distinct gut microbiome profile	Faecalibacterium	4.82	15.42	0.015
		Megamonas	12.86	1.78	0.02
		Phascolarctobacterium	4.47	1.015	0.04
		Gemmiger	0.69	3.04	0
		Clostridium_XlVa	0.97	2.77	0.03
		Collinsella	1.09	0	0
		Fusobacterium	2.23	0.025	0
		Coprococcus	0.02	1.66	0
		Butyricicoccus	0.07	0.26	0
		Ruminococcus	0.11	1.94	0
		Dorea	0.04	0.18	0
		Fusicatenibacter	0.14	0.621	0
		Clostridium_IV	0.035	0.18	0
		Eubacterium	0.14	0.49	0.01
		Blautia	0.66	1.41	0.01
		Pseudoflavonifractor	0	0.02	0.01
		Saccharibacteria	0.003	0.19	0.02
		Actinomyces	0.004	0.26	0.02
		Clostridium_XVIII	0.05	0.571967	0.04
		Dialister	0.64	2.58873	0.04
		Porphyromonas	0	0.006902	0.04

## Sheet: Supplementary table 2
Genus	N1(%)	CON(%)	p value
Collinsella	0.091114	0	8.3e-05
Blautia	0.464513	1.40851	0.000361
Dorea	0.047231	0.183025	0.001618
Butyricicoccus	0.11694	0.259587	0.00162
Allisonella	0.001015	0.036402	0.002159
Fusobacterium	2.83915	0.024962	0.00234
Ruminococcus	0.333761	1.93725	0.004776
Bacteroides	24.1384	8.11011	0.007016
Clostridium_III	0	0.022888	0.008258
Romboutsia	0.080438	1.32867	0.011761
Cronobacter	0.043973	1.4965	0.011996
Saccharibacteria	0.005107	0.191492	0.012268
Actinomyces	0.006106	0.262949	0.012726
Clostridium_sensu_stricto	0.025491	1.48346	0.017995
Clostridium_IV	0.135698	0.178504	0.020191
Faecalibacterium	7.09013	15.4216	0.020191
Megamonas	8.42147	1.77713	0.025862
Eubacterium	0.14244	0.493879	0.030643
Weissella	0.001099	0.034332	0.034646
Clostridium_XlVa	1.11582	2.76728	0.038088
Gemmiger	2.18914	3.03549	0.038088
Lactococcus	0	0.001598	0.038414
Asticcacaulis	0	0.001575	0.038414
Intestinibacter	0.035855	0.500432	0.0402

## Sheet: Supplementary table 3
	Pathway_level1	Pathway_level2	Number_of_Metabolites	Metabolites
negative	Cellular Processes	Cell growth and death	4	Arachidonic acid;L-cysteine;L-glutamic acid;Protoporphyrin ix
	Cellular Processes	Cellular community - eukaryotes	2	Dopamine;L-glutamic acid
	Environmental Information Processing	Membrane transport	29	1,4-d-xylobiose;2'-deoxyinosine;2'-deoxyuridine;Adenosine;Chitobiose;Cytidine;Digalacturonic acid;Guanosine;Inosine;L-(+)-leucine;L-glutamic acid;L-glutamine;L-histidine;L-proline;L-serine;L-threonine;Maltotriose;Mannitol;Methyl beta-d-galactoside;Phosphoric acid;Phthalic acid;Protoporphyrin ix;Riboflavin;Sucrose;Sulfuric acid;Taurine;Toxopyrimidine;Uridine;Xanthosine
	Environmental Information Processing	Signal transduction	12	Adenosine;Ascorbic acid;Dopamine;Epinephrine;Gamma-aminobutyric acid;L-(+)-leucine;L-glutamic acid;L-serine;Oxoglutaric acid;Pyruvic acid;Quercetin;Succinate
	Environmental Information Processing	Signaling molecules and interaction	12	Adenosine;D-(-)-morphine;Dopamine;Epinephrine;Gamma-aminobutyric acid;Histamine;L-glutamic acid;N-acetyl-1-aspartylglutamic acid;N-oleoyl dopamine;Taurine;Tyramine;Β-alanine
	Genetic Information Processing	Folding, sorting and degradation	1	L-cysteine
	Genetic Information Processing	Translation	12	L-(+)-leucine;L-(-)-methionine;L-cysteine;L-glutamic acid;L-glutamine;L-histidine;L-proline;L-serine;L-serine o-phosphate;L-threonine;L-tryptophan;L-tyrosine
	Human Diseases	Cancers: Overview	19	(s)-malate;4-(methylnitrosamino)-1-(3-pyridyl-n-oxide)-1-butanol;Aflatoxin;Citrate;Fumaric acid;L-(+)-leucine;L-(-)-methionine;L-cysteine;L-glutamic acid;L-glutamine;L-histidine;L-proline;L-serine;L-tryptophan;L-tyrosine;Oxoglutaric acid;Pyruvic acid;Succinate;Î³-oxo-3-pyridinebutanal
	Human Diseases	Cancers: Specific types	3	(s)-malate;Aflatoxin;Fumaric acid
	Human Diseases	Drug resistance: Antineoplastic	1	L-(-)-methionine
	Human Diseases	Endocrine and metabolic diseases	2	D-glucosamine 6-phosphate;Pyruvic acid
	Human Diseases	Immune diseases	1	Histamine
	Human Diseases	Infectious diseases: Bacterial	3	Calcitriol;L-(+)-leucine;Niacin
	Human Diseases	Infectious diseases: Parasitic	2	Arachidonic acid;L-tryptophan
	Human Diseases	Neurodegenerative diseases	7	Adenosine;Dopamine;L-dopa;L-glutamic acid;L-tyrosine;Phosphoric acid;Pyrophosphoric acid
	Human Diseases	Substance dependence	7	3,4-dihydroxyphenylacetate;Adenosine;Dopamine;Gamma-aminobutyric acid;L-dopa;L-glutamic acid;L-tyrosine
	Metabolism	Amino acid metabolism	91	(2r)-2,3-dihydroxypropanoic acid;1-methylhistidine;1107116;2-amino-2,3,7-trideoxy-d-lyxo-hept-6-ulosonic acid;2-hydroxyphenylacetic acid;2-oxobutyric acid;3,4-dihydroxyphenylacetate;3,4-dihydroxyphenylpropionic acid;3-(2-hydroxyphenyl)propanoate;3-coumaric acid;3-dehydroquinic acid;3-hydroxyphenylacetic acid;3-phenyllactic acid;4-(2-aminophenyl)-2,4-dioxobutanoic acid;4-acetamidobutanoic acid;4-h…
	Metabolism	Biosynthesis of other secondary metabolites	10	1,3,7-trimethyluric acid;1,7-dimethyluric acid;1-methylxanthine;1-u;2'-deamino-2'-hydroxy-6'-dehydroparomamine;5-ribosylparomamine;L-glutamic acid;Nebramycin 5';Theophylline;Xanthosine
	Metabolism	Carbohydrate metabolism	44	(2r)-2,3-dihydroxypropanoic acid;(s)-malate;2-(alpha-d-mannosyl)-d-glyceric acid;2-oxobutyric acid;3-o-beta-d-galactosyl-sn-glycerol;3-oxalomalic acid;4-o-(4-deoxy-beta-l-threo-hex-4-enopyranuronosyl)-beta-d-galactopyranuronic acid;Arbutin;Ascorbic acid;Beta-l-fucose 1-phosphate;Biacetyl;Chitobiose;Citrate;D-(-)-fructose;D-(-)-salicin;D-glucosamine 6-phosphate;D-glucosaminic acid 6-phosphate;D-sa…
	Metabolism	Energy metabolism	11	Flavin mononucleotide;Fumaric acid;L-cysteine;L-glutamic acid;L-glutamine;L-serine;Phosphoric acid;Pyrophosphoric acid;Succinate;Sulfuric acid;Taurine
	Metabolism	Global and overview maps	232	;(+)-10-deoxymethynolide;(+)-allo-octopine;(-)-codeine;(-)-threo-isodihomocitric acid;(2e)-5-hydroxyferulic acid;(2r)-2,3-dihydroxypropanoic acid;(2s)-5-carbamimidamido-2-(2-oxo-1-azetidinyl)pentanoic acid;(2s,4s)-4-hydroxy-2,3,4,5-tetrahydrodipicolinic acid;(3beta,5alpha,14xi,22r,23r,24s)-3,22,23-trihydroxyergostan-6-one;(s)-malate;1,7-dimethyluric acid;1-methylhistidine;1-methylxanthine;1-oxo-1…
	Metabolism	Lipid metabolism	34	(2r)-2,3-dihydroxypropanoic acid;(3alpha,7alpha,12alpha)-3,7,12,26-tetrahydroxycholestan-27-yl hydrogen sulfate;11(z),14(z)-eicosadienoic acid;11(z)-eicosenoic acid;12-oxo phytodienoic acid;13(s)-hotre;13(s)-hpotre;15(s)-hpete;2-hydroxyestradiol;2-methoxyestrone;20-hydroxy-(5z,8z,11z,14z)-eicosatetraenoic acid;3-o-beta-d-galactosyl-sn-glycerol;8(s)-hydroxy-(5z,9e,11z,14z)-eicosatetraenoic acid;8z…
	Metabolism	Metabolism of cofactors and vitamins	47	1,4,5,6-tetrahydro-6-oxonicotinic acid;2-(3-carboxypropionyl)-6-hydroxy-cyclohexa-2,4-diene carboxylic acid;2-hydroxy-3-oxobutyl phosphate;3-(acetamidomethylidene)-2-(hydroxymethyl)succinic acid;4-(phosphonooxy)-l-threonine;4-hydroxybenzoic acid;4-hydroxyphenylpyruvic acid;4-pyridoxic acid;6,7-dimethyl-8-ribityllumazine;6-hydroxynicotinic acid;7-hydroxy-6-methyl-8-(1-d-ribityl)lumazine;Bilirubin;…
	Metabolism	Metabolism of other amino acids	17	2-phosphinomethylmalic acid;Aj4900000;Ascorbic acid;B-ala-lys;Carnosine;Gamma-aminobutyric acid;L-cysteine;L-glutamic acid;L-glutamine;L-histidine;Malonate;Oxoglutaric acid;Pantothenic acid;Pyruvic acid;Taurine;Uracil;Β-alanine
	Metabolism	Metabolism of terpenoids and polyketides	3	2-c-methylerythritol 4-phosphate;Deoxyxylulose monophosphate;Pyruvic acid
	Metabolism	Nucleotide metabolism	20	2',3'-cyclic ump;2'-deoxyinosine;2'-deoxyuridine;Adenine;Adenosine;Cytidine;Guanine;Guanosine;Hypoxanthine;Inosine;L-glutamine;Malonate;Orotate;Sulfuric acid;Thymidine;Uracil;Uric acid;Uridine;Xanthosine;Β-alanine
	Metabolism	Xenobiotics biodegradation and metabolism	14	(-)-codeine;(1r,2r)-3-[(1,2-dihydro-2-hydroxy-1-naphthalenyl)thio]-2-oxopropanoic acid;2,2'-sulfinyldiacetic acid;2-bromophenol;3,4-dihydroxy-2-(7-hydroxy-9-methoxy-3,4-dioxo-1,2,3,4-tetrahydrocyclopenta[c]chromen-6-yl)butanal;4-(methylnitrosamino)-1-(3-pyridyl-n-oxide)-1-butanol;6-s-methyl-6-thio-5â€²-inosinic acid;Aflatoxin;D-(-)-morphine;Dihydroxycarbazepine;Floxuridine;Irinotecan;Npc;Î³-oxo-3…
	Organismal Systems	Circulatory system	4	20-hydroxy-(5z,8z,11z,14z)-eicosatetraenoic acid;Adenosine;Arachidonic acid;Epinephrine
	Organismal Systems	Digestive system	41	4-methylphenol;Ascorbic acid;Bilirubin;Calcitriol;Cholic acid;Deoxycholic acid;Dopamine;Flavin mononucleotide;Glycochenodeoxycholic acid;Glycocholic acid;Histamine;L-(+)-leucine;L-(-)-methionine;L-cysteine;L-glutamic acid;L-glutamine;L-histidine;L-proline;L-serine;L-threonine;L-tryptophan;L-tyrosine;Lithocholic acid;Maltotriose;Ouabain;Oxoglutaric acid;Pantothenic acid;Paracetamol;Phosphoric acid…
	Organismal Systems	Endocrine system	18	(s)-malate;15(s)-hpete;2-hydroxyestradiol;8(s)-hydroxy-(5z,9e,11z,14z)-eicosatetraenoic acid;Adenosine;Arachidonic acid;Calcitriol;Citrate;Dopamine;Epinephrine;Fumaric acid;Gamma-aminobutyric acid;L-dopa;L-tyrosine;Oxoglutaric acid;Phosphoric acid;Pyruvic acid;Succinate
	Organismal Systems	Environmental adaptation	1	L-glutamic acid
	Organismal Systems	Excretory system	5	(s)-malate;Calcitriol;L-glutamic acid;L-glutamine;Oxoglutaric acid
	Organismal Systems	Immune system	2	Arachidonic acid;Histamine
	Organismal Systems	Nervous system	15	15(s)-hpete;3,4-dihydroxyphenylacetate;5-hydroxyindole-3-acetic acid;Arachidonic acid;Dopamine;Gamma-aminobutyric acid;Histamine;Homovanillic acid;L-dopa;L-glutamic acid;L-glutamine;L-tryptophan;L-tyrosine;Oxoglutaric acid;Succinate
	Organismal Systems	Sensory system	14	(+/-)-eucalyptol;(s)-malate;15(s)-hpete;4beta-phorbol;Arachidonic acid;Capsaicin;Cinnamaldehyde;Citrate;D-(-)-salicin;Gamma-aminobutyric acid;Histamine;L-glutamic acid;Saccharin;Sucrose
positive	Cellular Processes	Cell growth and death	6	Adenosine cyclic 3',5'-monophosphate;Alpha-tocopherol;Arachidonic acid;D-sphingosine;L-glutamic acid;Mfcd00237863
	Cellular Processes	Cell motility	1	Acetylcholine
	Cellular Processes	Cellular community - eukaryotes	4	Adenosine cyclic 3',5'-monophosphate;Dopamine;L-glutamic acid;Serotonin
	Cellular Processes	Transport and catabolism	1	D-mannose 6-phosphate
	Environmental Information Processing	Membrane transport	32	2'-deoxycytidine;2'-deoxyguanosine;2'-deoxyinosine;Adenosine;Biotin;Choline;Choline o-sulfate;Cytidine;Deoxyadenosine;Glycine;Inosine;L-(+)-valine;L-arginine;L-aspartic acid;L-glutamic acid;L-glutamine;L-histidine;L-isoleucine;L-lysine;L-phenylalanine;L-serine;L-threonine;Methyl beta-d-galactoside;Nopaline;Phosphoric acid;Phthalic acid;Putrescine;Spermidine;Taurine;Thiamine;Toxopyrimidine;Xanthos…
	Environmental Information Processing	Signal transduction	22	Acetylcholine;Adenosine;Adenosine cyclic 3',5'-monophosphate;Adenosine monophosphate;Berberine;D-sphingosine;Dopamine;Epigallocatechin gallate;Epinephrine;Ethanolamine phosphate;L-arginine;L-glutamic acid;L-serine;Metformin;Oleoyl ethanolamide;Quercetin;Serotonin;Sphinganine;Succinic acid;Vitamin c;Zmp;Υ-aminobutyric acid (gaba)
	Environmental Information Processing	Signaling molecules and interaction	20	Acetylcholine;Adenosine;Anandamide;D-(-)-morphine;Dopamine;Epinephrine;Glycine;Histamine;L-aspartic acid;L-glutamic acid;L-homocysteic acid;Melatonin;N-acetyl-1-aspartylglutamic acid;Porphine;Serotonin;Taurine;Tryptamine;Tyramine;Β-alanine;Υ-aminobutyric acid (gaba)
	Genetic Information Processing	Folding, sorting and degradation	3	O-acetyl-l-serine;S-adenosylmethionine;Thiamine
	Genetic Information Processing	Translation	16	Glycine;L-(+)-valine;L-(-)-asparagine;L-arginine;L-aspartic acid;L-glutamic acid;L-glutamine;L-histidine;L-isoleucine;L-lysine;L-methionine;L-phenylalanine;L-pyrrolysine;L-serine;L-threonine;O-phospho-l-serine
	Human Diseases	Cancers: Overview	30	(1ar,2r,3s,11cs)-6,11-dimethyl-1a,2,3,11c-tetrahydrotetrapheno[1,2-b]oxirene-2,3-diol;(3s,4s)-7,12-dimethyl-3,4-dihydro-3,4-tetraphenediol;3-succinoylpyridine;4-(methylnitrosamino)-1-(3-pyridyl)-1-butanol glucuronide;4-(methylnitrosamino)-1-(3-pyridyl-n-oxide)-1-butanol;4-(nitrosoamino)-1-(3-pyridinyl)-1-butanol;5α-dihydrotestosterone;Adenosine cyclic 3',5'-monophosphate;Choline;Citric acid;Fluta…
	Human Diseases	Cancers: Specific types	4	5α-dihydrotestosterone;Flutamide;Retinoate;Testosterone
	Human Diseases	Cardiovascular diseases	1	Adenosine cyclic 3',5'-monophosphate
	Human Diseases	Drug resistance: Antineoplastic	4	Adenosine cyclic 3',5'-monophosphate;Adenosine monophosphate;L-methionine;Testosterone
	Human Diseases	Endocrine and metabolic diseases	4	Adenosine cyclic 3',5'-monophosphate;Adenosine monophosphate;D-glucosamine 6-phosphate;O-acetylcarnitine
	Human Diseases	Immune diseases	2	Cholecalciferol;Histamine
	Human Diseases	Infectious diseases: Bacterial	5	Adenosine cyclic 3',5'-monophosphate;Chemotactic peptide;L-arginine;L-isoleucine;Nicotinic acid
	Human Diseases	Infectious diseases: Parasitic	5	Adenosine cyclic 3',5'-monophosphate;Arachidonic acid;L-arginine;L-kynurenine;N-acetyl-d-galactosamine
	Human Diseases	Infectious diseases: Viral	1	Adenosine cyclic 3',5'-monophosphate
	Human Diseases	Neurodegenerative diseases	9	Adenosine;Adenosine cyclic 3',5'-monophosphate;Adenosine monophosphate;Corticosterone;Dopamine;L-arginine;L-dopa;L-glutamic acid;Phosphoric acid
	Human Diseases	Substance dependence	9	3,4-dihydroxyphenylacetic acid;Acetylcholine;Adenosine;Adenosine cyclic 3',5'-monophosphate;Adenosine monophosphate;Dopamine;L-dopa;L-glutamic acid;Υ-aminobutyric acid (gaba)
	Metabolism	Amino acid metabolism	140	(-)-3-dehydroshikimic acid;(-)-shikimic acid;(1s)-1-carboxy-2-(1h-imidazol-4-yl)-n,n,n-trimethylethanaminium;(r)-(+)-rosmarinic acid;1,2-dihydroxy-3-keto-5-methylthiopentene;1-methylhistamine;2-amino-2,3,7-trideoxy-d-lyxo-hept-6-ulosonic acid;2-hydroxycinnamic acid;2-keto-glutaramic acid;3,4-dihydroxyphenylacetic acid;3,4-dihydroxyphenylpropionic acid;3-(indol-3-yl)-2-oxobutyric acid;3-hydroxy-l-…
	Metabolism	Biosynthesis of other secondary metabolites	11	1,3,7-trimethyluric acid;1,7-dimethyluric acid;1-methyluric acid;2'-deamino-2'-hydroxy-6'-dehydroparomamine;Caffeine;L-glutamic acid;Paraxanthine;Paromomycin;Theobromine;Xanthine;Xanthosine
	Metabolism	Carbohydrate metabolism	21	Acetoacetate;Amylose;Biacetyl;Citric acid;D-(−)-salicin;D-gluconic acid;D-glucono-delta-lactone;D-glucosamine 6-phosphate;D-glucosaminic acid 6-phosphate;D-mannose 6-phosphate;Glycine;L-glutamic acid;L-glutamine;L-serine;N-acetylmuramic acid;Propionic acid;Succinic acid;Sucrose 6'-phosphate;Vitamin c;Β-alanine;Υ-aminobutyric acid (gaba)
	Metabolism	Energy metabolism	10	Dimethyl sulfoxide;Flavin mononucleotide;L-glutamic acid;L-glutamine;L-serine;O-acetyl-l-serine;O-succinyl-l-homoserine;Phosphoric acid;Succinic acid;Taurine
	Metabolism	Global and overview maps	325	(+)-10-deoxymethynolide;(+)-allo-octopine;(+/-)-nicotine;(+/-)-tropinone;(-)-3-dehydroshikimic acid;(-)-codeine;(-)-shikimic acid;(-)-threo-isodihomocitric acid;(1e)-n-hydroxy-4-(methylsulfanyl)-1-butanimine;(1s)-1-carboxy-2-(1h-imidazol-4-yl)-n,n,n-trimethylethanaminium;(2e)-2,5-dichloro-4-oxo-2-hexenedioic acid;(2e)-5-hydroxyferulic acid;(2s)-5-carbamimidamido-2-(2-oxo-1-azetidinyl)pentanoic ac…
	Metabolism	Lipid metabolism	45	12-oxo phytodienoic acid;13(s)-hotre;13(s)-hpotre;16α-hydroxyestrone;19(r)-hete;2-amino-1,3,4-octadecanetriol;5-oxoete;5α-dihydrotestosterone;5α-pregnan-3,20-dione;8z,11z,14z-eicosatrienoic acid;9-oxo-ode;Acetoacetate;Acetylcholine;Arachidonic acid;Cholate;Cholecalciferol;Choline;Corticosterone;D-sphingosine;Desmosterol;Desoxycortone;Docosahexaenoic acid;Epi-jasmonic acid;Estriol;Estrone;Ethanola…
	Metabolism	Metabolism of cofactors and vitamins	76	;(+/-)-nicotine;(+/-)-pantetheine;(9cis)-retinal;1,4,5,6-tetrahydro-6-oxonicotinic acid;1,4-dihydroxy-2-naphthoic acid;2,3,6-pyridinetriol;2-(2-carboxy-4-methylthiazol-5-yl)ethyl phosphate;3-(acetamidomethylidene)-2-(hydroxymethyl)succinic acid;3-succinoylpyridine;3-ureidopropionate;4-aminobenzoic acid;4-coumarate;4-hydroxybenzoic acid;4-methyl-5-(2-phosphonooxyethyl)thiazole;4-methyl-5-thiazolee…
	Metabolism	Metabolism of other amino acids	25	2-methylaminoethylphosphonic acid;3-ureidopropionate;B-ala-lys;Cadaverine;Carnosine;D-ornithine;Glutathionylaminopropylcadaverine;Glycine;L-arginine;L-aspartic acid;L-glutamic acid;L-glutamine;L-histidine;Mfcd00237863;Pantothenic acid;Putrescine;Pyroglutamate;Quinolinic acid;Spermidine;Taurine;Uracil;Vitamin c;Z2cn;Β-alanine;Υ-aminobutyric acid (gaba)
	Metabolism	Metabolism of terpenoids and polyketides	1	2-c-methylerythritol 4-phosphate
	Metabolism	Nucleotide metabolism	33	2',3'-cyclic ump;2'-deoxyadenosine 5'-monophosphate;2'-deoxycytidine;2'-deoxyguanosine;2'-deoxyinosine;3-ureidopropionate;5-hydroxyisouric acid;Adenine;Adenosine;Adenosine cyclic 3',5'-monophosphate;Adenosine monophosphate;Allantoic acid;Cifostodine;Cytidine;Cytosine;Deoxyadenosine;Glycine;Guanine;Hypoxanthine;Inosine;L-glutamine;Mfcd01664827;Orotic acid;Thymidine;Thymine;Uracil;Ureidoacrylic aci…
	Metabolism	Xenobiotics biodegradation and metabolism	21	(-)-codeine;(1ar,2r,3s,11cs)-6,11-dimethyl-1a,2,3,11c-tetrahydrotetrapheno[1,2-b]oxirene-2,3-diol;(3s,4s)-7,12-dimethyl-3,4-dihydro-3,4-tetraphenediol;1,4-naphthoquinone;1-naphthol;3-succinoylpyridine;4-(methylnitrosamino)-1-(3-pyridyl)-1-butanol glucuronide;4-(methylnitrosamino)-1-(3-pyridyl-n-oxide)-1-butanol;4-(nitrosoamino)-1-(3-pyridinyl)-1-butanol;Apc;Capecitabine;D-(-)-morphine;Dihydroxyca…
	Organismal Systems	Aging	3	Adenosine cyclic 3',5'-monophosphate;Adenosine monophosphate;Metformin
	Organismal Systems	Circulatory system	5	Adenosine;Adenosine cyclic 3',5'-monophosphate;Arachidonic acid;Epinephrine;Isoprenaline
	Organismal Systems	Digestive system	60	2908;Acetylcholine;Adenosine cyclic 3',5'-monophosphate;Alpha-tocopherol;Aspirin;Bilirubin;Biotin;Cadaverine;Cholate;Cholecalciferol;Choline;Deoxycholate;Dopamine;Flavin mononucleotide;Glycine;Glycochenodeoxycholate;Glycocholate;Histamine;Indole;Isobutyric acid;L(-)-carnitine;L-(+)-valine;L-(-)-asparagine;L-arginine;L-aspartic acid;L-glutamic acid;L-glutamine;L-histidine;L-isoleucine;L-lysine;L-m…
	Organismal Systems	Endocrine system	16	Acetylcholine;Adenosine;Adenosine cyclic 3',5'-monophosphate;Adenosine monophosphate;Arachidonic acid;Citric acid;Corticosterone;Desoxycortone;Dopamine;Epinephrine;Estrone;L-dopa;Phosphoric acid;Succinic acid;Testosterone;Υ-aminobutyric acid (gaba)
	Organismal Systems	Environmental adaptation	5	Adenosine cyclic 3',5'-monophosphate;Anandamide;L(-)-carnitine;L-glutamic acid;Melatonin
	Organismal Systems	Excretory system	3	Adenosine cyclic 3',5'-monophosphate;L-glutamic acid;L-glutamine
	Organismal Systems	Immune system	4	Adenosine cyclic 3',5'-monophosphate;Arachidonic acid;Histamine;Retinoate
	Organismal Systems	Nervous system	19	3,4-dihydroxyphenylacetic acid;3-methoxytyramine;5-hydroxyindoleacetate;Acetylcholine;Adenosine cyclic 3',5'-monophosphate;Anandamide;Arachidonic acid;Choline;Dopamine;Glycine;Histamine;Homovanillic acid;L-5-hydroxytryptophan;L-dopa;L-glutamic acid;L-glutamine;Serotonin;Succinic acid;Υ-aminobutyric acid (gaba)
	Organismal Systems	Sensory system	18	(+/-)-camphor;(+/-)-eucalyptol;4beta-phorbol;Acetylcholine;Adenosine cyclic 3',5'-monophosphate;Adenosine monophosphate;Anandamide;Arachidonic acid;Capsaicin;Citric acid;D-(+)-camphor;D-(−)-salicin;Histamine;L-glutamic acid;Saccharin;Serotonin;Trans-cinnamaldehyde;Υ-aminobutyric acid (gaba)

## Sheet: Supplementary table 4
Compound.ID	ratio	t.test_p.value	t.test_p.value_BHcorrect	wilcox.test_p.value	wilcox.test_p.value_BHcorrect	VIP	sample	LCplatform	Name	Formula	Molecular.Weight	Actual.RT	KEGG.ID	mzCloud.ID..ChemSpider.ID	HMDB.ID	DeltaMass..Da.	DeltaMass..ppm.	mzVault.Best.Match	mzCloud.Best.Match	ChemSpider.Results	level	Super.class	Class	Sub.class	Family	Pathway	label
0.527_145.1578	0.253	0.08	0.3161	0.1341	0.36	1.408	N2:con	C18:pos	Spermidine	C7 H19 N3	145.158	0.527	C00315	MReference-9	HMDB0001257	-0.0001	-0.4312		60.2	1	level1	Organic nitrogen compounds	Organonitrogen compounds	Amines	Amines	map00330 Arginine and proline metabolism; map00410 beta-Alanine metabolism; map00480 Glutathione metabolism; map01100 Metabolic pathways; map02010 ABC transporters; map04976 Bile secretion;	other
0.532_219.1583	2.0893	0.5876	0.7806	0.2812	0.5296	0.4805	N2:con	C18:pos		C9 H21 N3 O3	219.158	0.532								0	level5						other
0.533_233.174	1.3835	0.9104	0.9548	0.9188	0.9592	0.4918	N2:con	C18:pos	Hypusine	C10 H23 N3 O3	233.174	0.533		S58862	HMDB0011140	0	0.0965			1	level4	Organic acids and derivatives	Carboxylic acids and derivatives	Amino acids, peptides, and analogues	Amino acids, peptides, and analogues		other
0.535_137.1003	0.7121	0.1301	0.3959	0.0774	0.2711	1.0155	N2:con	C18:pos	[similar to: biocytin; δmass: -235.0828 da]		137.1	0.535								0	level5						other
0.537_280.9878	0.7526	0.1501	0.4229	0.0774	0.2711	0.923	N2:con	C18:pos		C7 H10 Cl N3 O3 P2	280.988	0.537								0	level5						other
0.541_366.9733	1.8122	0.3279	0.5938	0.0774	0.2711	0.7299	N2:con	C18:pos		C19 H2 Cl N5 S	366.973	0.541								0	level5						other
0.543_307.2106	0.2954	0.0738	0.304	0.0237	0.1498	1.3507	N2:con	C18:pos		C13 H29 N3 O5	307.211	0.543								0	level5						other
0.544_247.2049	0.4059	0.0457	0.2505	0.0687	0.2559	1.1897	N2:con	C18:pos		C15 H25 N3	247.205	0.544								0	level5						down
0.544_257.9718	0.5443	0.0479	0.2564	0.0414	0.1982	1.1435	N2:con	C18:pos		C5 H9 Cl N2 O4 P2	257.972	0.544								0	level5						down
0.545_324.0846	0.5999	0.3609	0.6185	0.443	0.6796	0.4934	N2:con	C18:pos		C11 H21 Cl N4 O S2	324.085	0.545								0	level5						other
0.546_115.9779	0.3935	0.0352	0.2295	0.0274	0.1615	1.8703	N2:con	C18:pos		C2 H N2 O2 P	115.978	0.546								0	level5						down
0.547_343.9572	1.8128	0.3137	0.5828	0.0774	0.2711	0.7391	N2:con	C18:pos		C4 H11 Cl N2 O10 P2	343.957	0.547								0	level5						other
0.547_357.9727	1.7748	0.245	0.526	0.0609	0.2401	0.8699	N2:con	C18:pos		C16 H10 N2 S4	357.973	0.547								0	level5						other
0.547_88.1001	1.2598	0.9684	0.9846	0.5065	0.7239	0.4855	N2:con	C18:pos	Putrescine	C4 H12 N2	88.1001	0.547	C00134	BGI23	HMDB0001414	0.0001	0.7156	77.5	76.7	2	level1	Peptides	Amines	Biogenic amines [Fig]	Amines	map00330 Arginine and proline metabolism; map00472 D-Arginine and D-ornithine metabolism; map00480 Glutathione metabolism; map01100 Metabolic pathways; map02010 ABC transporters; map04974 Protein digestion and absorption;	other
0.548_105.0688	0.4578	0.0364	0.2333	0.015	0.121	1.3854	N2:con	C18:pos	[similar to: dl-serine; δmass: 0.0262 da]		105.069	0.548								0	level5						down
0.548_128.1314	0.2662	0.0194	0.1767	0.0092	0.0977	1.5941	N2:con	C18:pos		C7 H16 N2	128.131	0.548								0	level5						down
0.549_118.1107	1.1239	0.8485	0.9255	0.7988	0.9038	0.2241	N2:con	C18:pos		C5 H14 N2 O	118.111	0.549								0	level5						other
0.549_223.9824	0.277	0.0244	0.1966	0.0108	0.1046	1.9479	N2:con	C18:pos		C8 H7 N2 P3	223.982	0.549								0	level5						down
0.549_224.9793	0.277	0.0165	0.166	0.0092	0.0977	2.1166	N2:con	C18:pos		C4 H4 Cl N3 O6	224.979	0.549								0	level5						down
0.55_124.9791	0.8965	0.3473	0.6088	0.3302	0.5778	0.8003	N2:con	C18:pos			124.979	0.55								0	level5						other
0.551_267.9407	0.228	0.0114	0.144	0.0013	0.0451	2.3954	N2:con	C18:pos		C5 H6 Cl N4 O P S2	267.941	0.551								0	level5						down
0.552_146.0067	0.4456	0.0451	0.2488	0.0237	0.1498	1.6067	N2:con	C18:pos		C4 H7 N2 P S	146.007	0.552								0	level5						down
0.552_231.9157	0.8195	0.3219	0.5891	0.443	0.6796	0.8997	N2:con	C18:pos		C7 H4 Cl O P3	231.916	0.552								0	level5						other
0.552_401.929	0.1707	0.0092	0.131	0.0077	0.0901	2.05	N2:con	C18:pos		C2 H3 Cl N6 O16	401.929	0.552								0	level5						down
0.552_81.0066	0.4361	0.039	0.2383	0.0316	0.174	1.6743	N2:con	C18:pos			81.0066	0.552								0	level5						down
0.553_212.0536	0.5987	0.1206	0.3813	0.1804	0.418	1.2115	N2:con	C18:pos		C6 H12 O8	212.054	0.553								0	level5						other
0.553_397.8987	0.516	0.2153	0.4979	0.1804	0.418	1.1199	N2:con	C18:pos		C10 H3 Cl O13 S	397.899	0.553								0	level5						other
0.554_109.9704	0.4795	0.0702	0.2987	0.0609	0.2401	1.243	N2:con	C18:pos			109.97	0.554								0	level5						other
0.554_141.5822	1.2305	0.9083	0.9544	0.8384	0.9221	0.3272	N2:con	C18:pos			141.582	0.554								0	level5						other
0.554_639.8757	0.0634	0.0019	0.0683	0.0064	0.085	2.1734	N2:con	C18:pos		C37 H5 P S5	639.876	0.554								0	level5						down
0.555_101.9987	0.9569	0.3214	0.5891	0.2372	0.486	0.6479	N2:con	C18:pos		C2 H3 N2 O P	101.999	0.555								0	level5						other
0.555_103.9961	0.4649	0.0478	0.2559	0.0316	0.174	1.5768	N2:con	C18:pos	[similar to: n-acetyl-l-cysteine; δmass: -59.0342 da]		103.996	0.555								0	level5						down
0.555_238.9593	0.8089	0.4055	0.6522	0.2812	0.5296	0.7478	N2:con	C18:pos		C6 H9 Cl N O P3	238.959	0.555								0	level5						other
0.555_269.1488	0.9713	0.3974	0.6467	0.3565	0.6031	0.4574	N2:con	C18:pos		C11 H19 N5 O3	269.149	0.555								0	level5						other
0.555_286.952	0.2203	0.0086	0.1275	0.0045	0.0781	2.0452	N2:con	C18:pos		C7 H4 Cl N5 O2 P2	286.952	0.555								0	level5						down
0.556_116.1314	1.0249	0.5911	0.7822	0.6832	0.8365	0.3484	N2:con	C18:pos		C6 H16 N2	116.131	0.556								0	level5						other
0.556_151.0288	0.4688	0.0473	0.2557	0.0414	0.1982	1.557	N2:con	C18:pos			151.029	0.556								0	level5						down
0.556_346.1264	0.5238	0.0543	0.2696	0.0537	0.2258	1.4101	N2:con	C18:pos	Aucubin	C15 H22 O9	346.126	0.556	C09771	S82585	HMDB0036562	0	-0.0683			3	level4	Terpenoids	Monoterpenoids (C10)	Iridoids	Terpenoids	NULL	other
0.556_400.9324	0.1734	0.0094	0.1315	0.0108	0.1046	2.0295	N2:con	C18:pos		C7 H6 Cl N5 O9 P2	400.932	0.556								0	level5						down
0.557_108.9882	0.2998	0.0185	0.1734	0.0077	0.0901	2.2541	N2:con	C18:pos			108.988	0.557								0	level5						down
0.557_109.0015	0.4265	0.0356	0.2305	0.0237	0.1498	1.721	N2:con	C18:pos		C H3 N O5	109.001	0.557								0	level5						down
0.557_110.9987	0.4501	0.0399	0.2403	0.0316	0.174	1.698	N2:con	C18:pos		C3 H2 N3 P	110.999	0.557								0	level5						down
0.557_128.0127	0.453	0.0426	0.244	0.0316	0.174	1.6257	N2:con	C18:pos	[similar to: n6-acetyl-l-lysine; δmass: -60.1034 da]		128.013	0.557								0	level5						down
0.557_129.0095	0.4613	0.0447	0.2481	0.0362	0.1856	1.6145	N2:con	C18:pos	3-amino-6-chloropyridazine	C4 H4 Cl N3	129.01	0.557		S20342		0.0001	1.0866			1	level4						down
0.557_131.9909	0.4521	0.0437	0.2456	0.0414	0.1982	1.6429	N2:con	C18:pos	[similar to: l(+)-ornithine; δmass: -0.0990 da]		131.991	0.557								0	level5						down
0.557_132.9916	0.4529	0.0433	0.245	0.0362	0.1856	1.5372	N2:con	C18:pos	[similar to: l-(+)-citrulline; δmass: -42.1041 da]		132.992	0.557								0	level5						down
0.557_141.0277	1.678	0.4794	0.7079	0.413	0.6528	0.7504	N2:con	C18:pos		C2 H7 N O6	141.028	0.557								0	level5						other
0.557_145.0225	0.5155	0.0693	0.2966	0.0687	0.2559	1.394	N2:con	C18:pos	[similar to: spermidine; δmass: -0.1354 da]		145.023	0.557								0	level5						other
0.557_150.028	0.4992	0.0581	0.2762	0.0414	0.1982	1.5486	N2:con	C18:pos		C3 H6 N2 O5	150.028	0.557								0	level5						other
0.557_155.0069	0.5054	0.0547	0.27	0.0414	0.1982	1.5523	N2:con	C18:pos		C2 H5 N O7	155.007	0.557								0	level5						other
0.557_156.0751	0.7052	0.316	0.5848	0.2372	0.486	0.8535	N2:con	C18:pos			156.075	0.557								0	level5						other
0.557_173.0175	0.5116	0.0521	0.2642	0.0362	0.1856	1.4706	N2:con	C18:pos		C2 H7 N O8	173.018	0.557								0	level5						other
0.557_239.9457	0.2835	0.0172	0.1691	0.0092	0.0977	1.8106	N2:con	C18:pos		C3 H2 Cl N4 O5 P	239.946	0.557								0	level5						down
0.557_283.1643	1.9799	0.8252	0.9131	0.6832	0.8365	0.2172	N2:con	C18:pos	Cadralazine	C12 H21 N5 O3	283.164	0.557		S2420	HMDB0041845	-0.0001	-0.4719			3	level4	Organic nitrogen compounds	Organonitrogen compounds	Amines	Amines		other
0.557_327.8906	0.7798	0.4589	0.694	0.1208	0.3417	0.712	N2:con	C18:pos		C4 H3 Cl N6 O2 P2 S2	327.891	0.557								0	level5						other
0.557_82.0532	0.5142	0.0278	0.2049	0.0175	0.13	1.498	N2:con	C18:pos	Fomepizole	C4 H6 N2	82.0532	0.557	C07837	S3289	HMDB0015344	0.0001	1.0124			3	level4	Organoheterocyclic compounds	Azoles	Pyrazoles	Pyrazoles	NULL	down
0.557_87.983	0.4424	0.0411	0.2417	0.0274	0.1615	1.6678	N2:con	C18:pos		C H N2 O P	87.983	0.557								0	level5						down
0.557_99.0171	0.4447	0.043	0.2447	0.0316	0.174	1.6201	N2:con	C18:pos	[similar to: n-acetyl-l-cysteine; δmass: -64.0132 da]		99.0171	0.557								0	level5						down
0.558_118.0117	0.4268	0.038	0.2369	0.0274	0.1615	1.6683	N2:con	C18:pos			118.012	0.558								0	level5						down
0.558_119.0125	0.4527	0.0417	0.2425	0.0237	0.1498	1.6354	N2:con	C18:pos	[similar to: dl-homoserine ; δmass: -0.0457 da]		119.013	0.558								0	level5						down
0.558_127.012	0.4458	0.0422	0.2439	0.0362	0.1856	1.6142	N2:con	C18:pos			127.012	0.558								0	level5						down
0.558_133.9885	0.413	0.0346	0.227	0.0274	0.1615	1.6406	N2:con	C18:pos	[similar to: valylproline; δmass: -80.1433 da]		133.988	0.558								0	level5						down
0.558_148.59	1.5984	0.3155	0.5846	0.1639	0.3999	0.5037	N2:con	C18:pos			148.59	0.558								0	level5						other
0.558_158.0429	0.4171	0.0321	0.219	0.0204	0.1391	1.5772	N2:con	C18:pos			158.043	0.558								0	level5						down
0.558_217.9763	0.2792	0.0138	0.1539	0.0054	0.0812	2.2517	N2:con	C18:pos		C3 H7 Cl N2 O5 S	217.976	0.558								0	level5						down
0.558_250.1527	0.7114	0.9469	0.9729	0.9188	0.9592	0.7662	N2:con	C18:pos		C10 H22 N2 O5	250.153	0.558								0	level5						other
0.558_313.9459	0.1824	0.0089	0.1299	0.0037	0.073	1.9748	N2:con	C18:pos		C8 H3 Cl N6 O2 S2	313.946	0.558								0	level5						down
0.558_439.9113	0.1655	0.008	0.1235	0.0204	0.1391	1.8002	N2:con	C18:pos		C6 H9 Cl N6 O7 S4	439.911	0.558								0	level5						down
0.558_609.8809	0.072	0.0035	0.0909	0.0175	0.13	2.0927	N2:con	C18:pos			609.881	0.558								0	level5						down
0.558_92.0606	1.1534	0.5081	0.7275	0.3302	0.5778	0.4173	N2:con	C18:pos			92.0606	0.558								0	level5						other
0.559_147.0072	0.4809	0.0398	0.24	0.0414	0.1982	1.3295	N2:con	C18:pos		C6 H N3 O2	147.007	0.559								0	level5						down
0.559_199.9658	0.2808	0.0191	0.1761	0.0077	0.0901	2.0456	N2:con	C18:pos			199.966	0.559								0	level5						down
0.559_231.9919	0.2974	0.0151	0.1595	0.0064	0.085	2.2734	N2:con	C18:pos		C4 H9 Cl N2 O5 S	231.992	0.559								0	level5						down
0.559_240.9923	0.2901	0.0158	0.1642	0.0077	0.0901	2.2724	N2:con	C18:pos		C7 H5 Cl N5 O P	240.992	0.559								0	level5						down
0.559_243.9052	1.347	0.6578	0.8224	0.4742	0.7015	0.5871	N2:con	C18:pos		C2 H4 Cl N4 P3 S	243.905	0.559								0	level5						other
0.559_285.951	0.2154	0.0081	0.1244	0.0016	0.0503	2.1435	N2:con	C18:pos		C2 H7 Cl N2 O10 S	285.951	0.559								0	level5						down
0.559_381.921	0.1587	0.0072	0.1184	0.0037	0.073	2.3072	N2:con	C18:pos		C6 H9 Cl N2 O9 P2 S	381.921	0.559								0	level5						down
0.56_104.9968	0.4605	0.0412	0.2417	0.0237	0.1498	1.5998	N2:con	C18:pos	[similar to: dl-serine; δmass: -0.0458 da]		104.997	0.56								0	level5						down
0.56_111.1047	0.4175	0.0208	0.1824	0.0064	0.085	1.5514	N2:con	C18:pos		C7 H13 N	111.105	0.56								0	level5						down
0.56_143.0252	0.4733	0.0425	0.2439	0.0274	0.1615	1.6178	N2:con	C18:pos		C4 H6 N3 O P	143.025	0.56								0	level5						down
0.56_147.0199	0.4811	0.0541	0.2692	0.0414	0.1982	1.4635	N2:con	C18:pos		C3 H6 N3 O2 P	147.02	0.56								0	level5						other
0.56_179.0546	0.1679	0.048	0.2564	0.0687	0.2559	1.3872	N2:con	C18:pos		C4 H9 N3 O5	179.055	0.56								0	level5						down
0.56_220.1423	1.4279	0.6243	0.8011	0.7211	0.8577	0.587	N2:con	C18:pos		C9 H20 N2 O4	220.142	0.56								0	level5						other
0.56_311.913	0.7924	0.2875	0.5633	0.1804	0.418	0.9574	N2:con	C18:pos		C2 H Cl N2 O14	311.913	0.56								0	level5						other
0.56_467.9065	0.1145	0.0058	0.1095	0.0092	0.0977	1.9619	N2:con	C18:pos		C3 H11 Cl N6 O11 P2 S2	467.906	0.56								0	level5						down
0.56_523.8967	0.186	0.0082	0.1253	0.015	0.121	1.5916	N2:con	C18:pos		C26 H5 Cl N2 O S4	523.897	0.56								0	level5						down
0.561_120.0092	0.4759	0.0983	0.349	0.0973	0.3044	1.1592	N2:con	C18:pos		C3 H5 Cl N2 O	120.009	0.561								0	level5						other
0.561_152.9411	4.868	0.0002	0.0296	0.0004	0.032	2.1608	N2:con	C18:pos			152.941	0.561								0	level5						up
0.561_202.9637	0.5928	0.3321	0.5975	0.1484	0.3789	0.9025	N2:con	C18:pos	[similar to: l-lysine; δmass: 56.8582 da]		202.964	0.561								0	level5						other
0.561_238.1532	1.2909	0.5282	0.7426	0.2812	0.5296	0.399	N2:con	C18:pos			238.153	0.561								0	level5						other
0.561_495.9015	0.1882	0.0154	0.1611	0.0128	0.1125	1.6644	N2:con	C18:pos		C5 H10 Cl N4 O15 P S2	495.901	0.561								0	level5						down
0.561_496.9026	0.2643	0.0376	0.2368	0.0609	0.2401	1.372	N2:con	C18:pos		C4 H8 Cl N5 O17 S2	496.903	0.561								0	level5						down
0.561_581.887	0.0787	0.0037	0.0925	0.0108	0.1046	2.0768	N2:con	C18:pos			581.887	0.561								0	level5						down
0.561_637.8766	0.0882	0.0028	0.0826	0.0054	0.0812	2.0861	N2:con	C18:pos			637.877	0.561								0	level5						down
0.561_94.053	0.5575	0.5334	0.7458	0.4742	0.7015	1.0493	N2:con	C18:pos	4-aminopyridine	C5 H6 N2	94.053	0.561	C13728	S1664		-0.0001	-0.6754			2	level4					NULL	other
0.562_142.9896	1.0108	0.4024	0.6499	0.3565	0.6031	0.8341	N2:con	C18:pos	[similar to: valinomycin; δmass: -967.6416 da]		142.99	0.562								0	level5						other
0.562_166.9561	3.8136	0.0006	0.0469	0.003	0.0673	1.9269	N2:con	C18:pos			166.956	0.562								0	level5						up
0.562_182.956	0.3399	0.0926	0.3384	0.0362	0.1856	1.5023	N2:con	C18:pos		C6 H4 N P3	182.956	0.562								0	level5						other
0.562_203.9605	0.3309	0.0533	0.2668	0.0473	0.2104	1.3092	N2:con	C18:pos		C3 H2 N4 O3 P2	203.96	0.562								0	level5						other
0.562_277.2001	0.2779	0.0602	0.281	0.0774	0.2711	1.1023	N2:con	C18:pos		C12 H27 N3 O4	277.2	0.562								0	level5						other
0.562_371.9366	0.1433	0.0053	0.1061	0.0077	0.0901	1.8533	N2:con	C18:pos	Profenofos	C11 H15 Br Cl O3 P S	371.937	0.562	C18404	S35529		0.0014	3.826			1	level4					NULL	down
0.562_582.8879	0.0942	0.0047	0.1022	0.0108	0.1046	1.9811	N2:con	C18:pos			582.888	0.562								0	level5						down
0.563_101.0147	0.4601	0.0419	0.2429	0.0316	0.174	1.5313	N2:con	C18:pos			101.015	0.563								0	level5						down
0.563_101.0841	0.7559	0.2302	0.5119	0.0973	0.3044	0.6775	N2:con	C18:pos	Zv4	C5 H11 N O	101.084	0.563	C01842	S11795		0	0.4147			9	level4	FA Fatty acyls	FA08 Fatty amides	FA0801 Primary amides	Fatty acyls[FA]	NULL	other
0.563_111.9596	6.1244	0.597	0.7846	0.6832	0.8365	0.3933	N2:con	C18:pos	[similar to: methylimidazoleacetic acid; δmass: -28.0990 da]		111.96	0.563								0	level5						other
0.563_141.09	0.4807	0.606	0.7893	0.7211	0.8577	0.561	N2:con	C18:pos	L-histidinol	C6 H11 N3 O	141.09	0.563	C00860	BGI359	HMDB0003431	-0.0002	-1.63	10.8		1	level3	Organic nitrogen compounds	Organonitrogen compounds	Amines	Amines	map00340 Histidine metabolism; map01100 Metabolic pathways; map01230 Biosynthesis of amino acids;	other
0.563_170.9518	4.5166	0.0002	0.0372	0.0005	0.032	1.8976	N2:con	C18:pos			170.952	0.563								0	level5						up
0.563_201.9709	0.345	0.0404	0.241	0.0175	0.13	1.4916	N2:con	C18:pos	Mercury	Hg	201.971	0.563	C01319	S22373	HMDB0003625	0.0003	1.2974			1	level4	Homogeneous metal compounds	Homogeneous transition metal compounds	null	Homogeneous transition metal compounds	NULL	down
0.563_218.9982	0.6732	0.765	0.8836	0.5744	0.7689	0.4055	N2:con	C18:pos		C5 H6 Cl N5 O S	218.998	0.563								0	level5						other
0.563_240.946	0.2058	0.0072	0.1183	0.0092	0.0977	1.708	N2:con	C18:pos		C5 H6 Cl N O4 P2	240.946	0.563								0	level5						down
0.563_353.9257	0.0904	0.0015	0.0635	0.0054	0.0812	2.0386	N2:con	C18:pos		C9 H3 Cl O13	353.926	0.563								0	level5						down
0.564_101.066	0.999	0.3892	0.6397	0.5065	0.7239	0.6274	N2:con	C18:pos	[similar to: n-acetylputrescine; δmass: -29.0447 da]		101.066	0.564								0	level5						other
0.564_101.9631	1.1523	0.3921	0.6421	0.3842	0.6286	0.8399	N2:con	C18:pos	[similar to: choline; δmass: -1.1366 da]		101.963	0.564								0	level5						other
0.564_108.9516	4.0755	0.0004	0.0454	0.001	0.0423	1.811	N2:con	C18:pos			108.952	0.564								0	level5						up
0.564_116.9384	3.1475	0.6733	0.8318	0.8384	0.9221	0.3569	N2:con	C18:pos			116.938	0.564								0	level5						other
0.564_157.9651	11.3752	0.0008	0.0493	0.0001	0.0187	2.0438	N2:con	C18:pos			157.965	0.564								0	level5						up
0.564_189.972	3.7683	0.006	0.1122	0.0092	0.0977	1.3893	N2:con	C18:pos		C4 H3 Cl N4 O S	189.972	0.564								0	level5						up
0.564_232.9922	0.2972	0.0168	0.1677	0.0064	0.085	1.9485	N2:con	C18:pos		C7 H8 N O4 P S	232.992	0.564								0	level5						down
0.564_280.1634	0.4061	0.3508	0.6122	0.443	0.6796	0.8253	N2:con	C18:pos		C11 H24 N2 O6	280.163	0.564								0	level5						other
0.564_329.9236	0.8262	0.5025	0.7239	0.3302	0.5778	0.623	N2:con	C18:pos		C4 H10 Cl O9 P3	329.924	0.564								0	level5						other
0.564_583.886	0.0807	0.0025	0.0767	0.0064	0.085	2.106	N2:con	C18:pos		C9 H6 Cl N6 O18 P S	583.886	0.564								0	level5						down
0.564_610.8827	0.1195	0.0103	0.136	0.0204	0.1391	1.787	N2:con	C18:pos			610.883	0.564								0	level5						down
0.564_95.9647	11.5594	0.1498	0.4226	0.3302	0.5778	0.9908	N2:con	C18:pos			95.9647	0.564								0	level5						other
0.565_107.0659	1.0315	0.8341	0.918	0.7597	0.8793	0.2687	N2:con	C18:pos			107.066	0.565								0	level5						other
0.565_215.9434	0.7346	0.3095	0.58	0.2812	0.5296	0.9518	N2:con	C18:pos			215.943	0.565								0	level5						other
0.565_227.1267	0.0303	0.0043	0.099	0.0128	0.1125	2.1178	N2:con	C18:pos		C10 H17 N3 O3	227.127	0.565								0	level5						down
0.565_230.9187	0.9601	0.8129	0.9073	0.7597	0.8793	0.3756	N2:con	C18:pos		C H4 N3 O3 P3 S	230.919	0.565								0	level5						other
0.565_246.1577	0.4619	0.0596	0.2793	0.0362	0.1856	1.4186	N2:con	C18:pos		C11 H22 N2 O4	246.158	0.565								0	level5						other
0.565_253.9346	1.2451	0.9554	0.977	0.8384	0.9221	0.322	N2:con	C18:pos		C4 H5 Cl N4 O P2 S	253.935	0.565								0	level5						other
0.565_264.1683	0.284	0.0513	0.2631	0.0362	0.1856	1.8635	N2:con	C18:pos		C11 H24 N2 O5	264.168	0.565								0	level5						other
0.565_264.9225	1.6573	0.4733	0.7041	0.1804	0.418	0.8243	N2:con	C18:pos			264.923	0.565								0	level5						other
0.565_273.1322	0.395	0.3328	0.5975	0.413	0.6528	1.3168	N2:con	C18:pos		C11 H19 N3 O5	273.132	0.565								0	level5						other
0.565_283.9181	0.5667	0.1259	0.3907	0.1341	0.36	1.3985	N2:con	C18:pos		C4 H2 Cl N4 O5 P S	283.918	0.565								0	level5						other
0.565_352.1848	1.8116	0.426	0.6667	0.1484	0.3789	0.5921	N2:con	C18:pos		C14 H28 N2 O8	352.185	0.565								0	level5						other
0.565_409.9153	0.1475	0.0036	0.0909	0.0128	0.1125	1.7776	N2:con	C18:pos		C4 H4 N4 O15 P2	409.915	0.565								0	level5						down
0.565_468.9081	0.1045	0.0024	0.0767	0.0064	0.085	1.9832	N2:con	C18:pos		C5 H10 Cl N O18 P2	468.908	0.565								0	level5						down
0.565_638.8782	0.0707	0.0017	0.0676	0.0045	0.0781	2.1626	N2:con	C18:pos			638.878	0.565								0	level5						down
0.566_100.0179	0.4522	0.0396	0.2396	0.0362	0.1856	1.5407	N2:con	C18:pos			100.018	0.566								0	level5						down
0.566_123.079	0.3622	0.1565	0.4307	0.1804	0.418	0.9848	N2:con	C18:pos			123.079	0.566								0	level5						other
0.566_163.0995	0.5431	0.0903	0.3356	0.0473	0.2104	1.1791	N2:con	C18:pos	2jxy218szi	C10 H13 N O	163.1	0.566	C06746	S63331		-0.0002	-1.1399			12	level4					NULL	other
0.566_203.1154	1.4373	0.5778	0.7738	0.7211	0.8577	0.628	N2:con	C18:pos	Acetylcarnitine	C9 H17 N O4	203.115	0.566		S21243783		-0.0004	-1.9407			3	level4						other
0.566_221.9713	0.323	0.0205	0.1808	0.0108	0.1046	1.6992	N2:con	C18:pos		C9 H3 O5 P	221.971	0.566								0	level5						down
0.566_239.9096	1.4391	0.5492	0.7547	0.2586	0.5072	0.8502	N2:con	C18:pos			239.91	0.566								0	level5						other
0.566_241.9068	1.6458	0.491	0.7156	0.1982	0.44	0.9006	N2:con	C18:pos			241.907	0.566								0	level5						other
0.566_261.8718	2.1468	0.6188	0.7979	0.3051	0.5531	0.4321	N2:con	C18:pos			261.872	0.566								0	level5						other
0.566_262.9256	1.5293	0.5747	0.7717	0.2372	0.486	0.94	N2:con	C18:pos		C H2 N3 O9 P S	262.926	0.566								0	level5						other
0.566_302.8984	1.6124	0.7684	0.8847	0.6098	0.7925	0.2301	N2:con	C18:pos		C8 H3 N O4 P2 S2	302.898	0.566								0	level5						other
0.567_116.071	1.0133	0.9325	0.9657	0.9188	0.9592	0.3098	N2:con	C18:pos			116.071	0.567								0	level5						other
0.567_127.136	2.0029	0.7843	0.893	0.7211	0.8577	0.3678	N2:con	C18:pos	(+/-)-coniine	C8 H17 N	127.136	0.567	C06523	S9591	HMDB0030285	-0.0001	-0.4098			2	level4	Alkaloids and derivatives	null	null	Alkaloids and derivatives		other
0.567_143.0943	1.022	0.5288	0.743	0.4742	0.7015	0.4774	N2:con	C18:pos	Stachydrine	C7 H13 N O2	143.094	0.567	C10172	S103115	HMDB0004827	-0.0003	-1.9643			4	level4	Organic acids and derivatives	Carboxylic acids and derivatives	Amino acids, peptides, and analogues	Amino acids, peptides, and analogues	NULL	other
0.567_153.9601	0.3135	0.0335	0.224	0.0274	0.1615	1.5335	N2:con	C18:pos		C2 H3 Cl N2 O2 S	153.96	0.567								0	level5						down
0.567_210.0344	0.5237	0.1422	0.4132	0.1484	0.3789	0.867	N2:con	C18:pos		C5 H11 Cl N4 O S	210.034	0.567								0	level5						other
0.567_218.1629	0.1491	0.0011	0.0567	0.0016	0.0503	2.1803	N2:con	C18:pos		C10 H22 N2 O3	218.163	0.567								0	level5						down
0.567_234.1577	0.529	0.0491	0.2579	0.0128	0.1125	1.8767	N2:con	C18:pos		C10 H22 N2 O4	234.158	0.567								0	level5						down
0.567_72.0813	1.9316	0.7253	0.8621	0.7597	0.8793	0.3804	N2:con	C18:pos	[similar to: isoleucine; δmass: -59.0133 da]		72.0813	0.567								0	level5						other
0.567_85.9854	0.4538	0.0435	0.2454	0.0362	0.1856	1.6077	N2:con	C18:pos			85.9854	0.567								0	level5						down
0.568_101.5635	0.9812	0.5312	0.7442	0.4742	0.7015	0.4464	N2:con	C18:pos	[similar to: l-isoleucine; δmass: -29.5311 da]		101.564	0.568								0	level5						other
0.568_105.9936	0.4532	0.0437	0.2456	0.0204	0.1391	1.6185	N2:con	C18:pos		C H3 N2 O2 P	105.994	0.568								0	level5						down
0.568_111.0794	0.5559	0.5268	0.7415	0.4742	0.7015	0.9985	N2:con	C18:pos	Histamine	C5 H9 N3	111.079	0.568	C00388	MReference-1350	HMDB0000870	-0.0002	-2.1777		87	2	level1	Organic nitrogen compounds	Organonitrogen compounds	Amines	Amines	map00340 Histidine metabolism; map01100 Metabolic pathways; map04080 Neuroactive ligand-receptor interaction; map04664 Fc epsilon RI signaling pathway; map04721 Synaptic vesicle cycle; map04750 Inflammatory mediator regulation of TRP channels; map04971 Gastric acid secretion; map04974 Protein digestion and absorption; map05310 Asthma;	other
0.568_113.1204	0.7052	0.1324	0.3994	0.1341	0.36	0.7057	N2:con	C18:pos		C7 H15 N	113.12	0.568								0	level5						other
0.568_113.9803	0.4353	0.0382	0.2369	0.0473	0.2104	1.7782	N2:con	C18:pos	[similar to: n-acetyl-l-cysteine; δmass: -49.0500 da]		113.98	0.568								0	level5						down
0.568_129.1153	0.4328	0.0125	0.1486	0.0045	0.0781	1.4425	N2:con	C18:pos	N-methylhexanamide	C7 H15 N O	129.115	0.568	C02722	S388844		-0.0001	-0.6514			1	level4					NULL	down
0.568_148.9454	3.7839	0.0006	0.0469	0.0025	0.0626	1.9798	N2:con	C18:pos			148.945	0.568								0	level5						up
0.568_315.179	4.9104	0.4845	0.7117	0.0609	0.2401	0.528	N2:con	C18:pos		C14 H25 N3 O5	315.179	0.568								0	level5						other
0.568_91.0708	0.3497	0.0414	0.2419	0.0237	0.1498	1.3747	N2:con	C18:pos			91.0708	0.568								0	level5						down
0.569_102.1153	0.5	0.1095	0.3664	0.1086	0.3226	1.2455	N2:con	C18:pos	Cadaverine	C5 H14 N2	102.115	0.569	C01672	S13866593	HMDB0002322	-0.0004	-3.7047			3	level4	Organic nitrogen compounds	Organonitrogen compounds	Amines	Amines	map00310 Lysine degradation; map00480 Glutathione metabolism; map01100 Metabolic pathways; map04974 Protein digestion and absorption;	other
0.569_108.0737	0.5669	0.0471	0.2555	0.0316	0.174	1.587	N2:con	C18:pos			108.074	0.569								0	level5						down
0.569_233.1262	0.7047	0.7125	0.8545	1	1	0.8553	N2:con	C18:pos	Hopantenic acid	C10 H19 N O5	233.126	0.569		S26309		-0.0001	-0.3515			2	level4						other
0.569_301.9286	0.7142	0.2503	0.5313	0.1086	0.3226	0.9088	N2:con	C18:pos		C6 H Cl N6 O3 P2	301.929	0.569								0	level5						other
0.569_345.1893	1.871	0.2682	0.5474	0.0609	0.2401	0.7606	N2:con	C18:pos		C17 H32 N O2 P S	345.189	0.569								0	level5						other
0.57_107.0667	0.5885	0.1259	0.3907	0.0973	0.3044	1.1362	N2:con	C18:pos	[similar to: gamithromycin; δmass: -669.4731 da]		107.067	0.57								0	level5						other
0.57_114.0736	0.3507	0.0863	0.328	0.1341	0.36	1.3579	N2:con	C18:pos			114.074	0.57								0	level5						other
0.57_653.8566	0.3704	0.055	0.2701	0.0473	0.2104	1.1957	N2:con	C18:pos		C29 H5 O9 P3 S2	653.857	0.57								0	level5						other
0.57_97.0892	0.544	0.0895	0.3341	0.1208	0.3417	1.2438	N2:con	C18:pos		C6 H11 N	97.0892	0.57								0	level5						other
0.571_108.0687	0.7054	0.6349	0.8083	0.6098	0.7925	0.571	N2:con	C18:pos	Phenylhydrazine	C6 H8 N2	108.069	0.571	C02304	S7235		0	0.0012			9	level4					NULL	other
0.571_197.9329	0.7153	0.2829	0.5594	0.3051	0.5531	1.0218	N2:con	C18:pos			197.933	0.571								0	level5						other
0.571_233.9539	0.6733	0.1747	0.4524	0.2171	0.4623	1.1703	N2:con	C18:pos	4-iodoanisole	C7 H7 I O	233.954	0.571		S62877	HMDB0062252	-0.0003	-1.2885			2	level4	Benzenoids	Phenol ethers	Anisoles	Benzene and derivatives		other
0.571_396.2105	0.3327	0.0351	0.2291	0.0609	0.2401	1.5304	N2:con	C18:pos	6737	C25 H32 O2 S	396.211	0.571		S4940229		-0.0018	-4.6488			1	level4						down
0.571_71.0553	0.7531	0.1747	0.4524	0.0537	0.2258	0.7447	N2:con	C18:pos			71.0553	0.571								0	level5						other
0.572_113.0953	1.5096	0.9084	0.9544	0.3565	0.6031	1.0588	N2:con	C18:pos		C5 H11 N3	113.095	0.572								0	level5						other
0.572_130.1106	0.7552	0.2986	0.5716	0.2171	0.4623	0.6543	N2:con	C18:pos	Dl-leucineamide	C6 H14 N2 O	130.111	0.572		MReference-412		0	0.2236	22.1	37.5	2	level3						other
0.572_195.101	0.4107	0.672	0.8312	0.8384	0.9221	0.3672	N2:con	C18:pos	4-(nitrosoamino)-1-(3-pyridinyl)-1-butanol	C9 H13 N3 O2	195.101	0.572	C19581	S30790991	HMDB0062443	0.0002	0.9091			1	level4	Organoheterocyclic compounds	Pyridines and derivatives	null	Pyridine and derivatives	map00980 Metabolism of xenobiotics by cytochrome P450; map05204 Chemical carcinogenesis;	other
0.572_425.8939	0.5673	0.2198	0.5021	0.0774	0.2711	0.8499	N2:con	C18:pos		C5 H9 Cl N6 O5 P2 S3	425.894	0.572								0	level5						other
0.572_426.2212	0.2333	0.0888	0.3327	0.0973	0.3044	1.2967	N2:con	C18:pos	Teneligliptin	C22 H30 N6 O S	426.221	0.572		S10123963		0.0011	2.4731			1	level4						other
0.572_483.8841	0.3563	0.0319	0.2184	0.015	0.121	1.2157	N2:con	C18:pos		C3 H11 Cl N6 O10 P2 S3	483.884	0.572								0	level5						down
0.572_87.016	0.5108	0.3957	0.6452	0.2812	0.5296	0.578	N2:con	C18:pos			87.016	0.572								0	level5						other
0.573_130.1219	1.5892	0.8091	0.9047	0.8384	0.9221	1.2356	N2:con	C18:pos	Agmatine sulfate	C5 H14 N4	130.122	0.573	C00179	BGI151	HMDB0001432	0	0.3274	42.9	34.5	1	level3	Amino acid related compounds	Others	Amines	Amino acid related compounds	map00330 Arginine and proline metabolism; map01100 Metabolic pathways;	other
0.573_204.1837	0.3861	0.0029	0.0835	0.0037	0.073	1.074	N2:con	C18:pos	Ethambutol	C10 H24 N2 O2	204.184	0.573	C06984	S3164	HMDB0014474	-0.0001	-0.5198			2	level4	Organic nitrogen compounds	Organonitrogen compounds	Amines	Amines	NULL	down
0.573_233.1372	1.4561	0.1757	0.4533	0.1639	0.3999	0.7091	N2:con	C18:pos	Lysinoalanine, (s,r)-	C9 H19 N3 O4	233.137	0.573		S382126	HMDB0029447	-0.0003	-1.4732			3	level4	Organic acids and derivatives	Carboxylic acids and derivatives	Amino acids, peptides, and analogues	Amino acids, peptides, and analogues		other
0.573_237.8764	5.0458	0.2737	0.5521	0.54	0.7459	0.7813	N2:con	C18:pos		C H3 Cl N2 O2 S4	237.876	0.573								0	level5						other
0.573_511.8789	0.5571	0.1812	0.4583	0.0973	0.3044	0.9593	N2:con	C18:pos		C3 H5 Cl N6 O18 S2	511.879	0.573								0	level5						other
0.573_597.8656	0.2876	0.0483	0.257	0.0362	0.1856	1.1914	N2:con	C18:pos		C32 H5 Cl O P2 S3	597.866	0.573								0	level5						down
0.574_148.0041	0.4724	0.0303	0.2137	0.0237	0.1498	1.5004	N2:con	C18:pos		C3 H5 N2 O3 P	148.004	0.574								0	level5						down
0.574_148.946	3.3876	0.0024	0.0767	0.0092	0.0977	2.0157	N2:con	C18:pos		C H2 N3 P3	148.946	0.574								0	level5						up
0.574_415.9092	0.5194	0.2493	0.5298	0.1804	0.418	0.966	N2:con	C18:pos		C12 H13 Cl O4 S5	415.909	0.574								0	level5						other
0.574_625.8605	0.2594	0.2464	0.5271	0.443	0.6796	0.9274	N2:con	C18:pos		C30 H7 Cl O4 S5	625.861	0.574								0	level5						other
0.574_86.0606	0.4819	0.0841	0.3248	0.0609	0.2401	1.1064	N2:con	C18:pos			86.0606	0.574								0	level5						other
0.575_108.5754	0.6051	0.0211	0.1833	0.002	0.0564	1.5151	N2:con	C18:pos			108.575	0.575								0	level5						down
0.575_147.9685	0.8562	0.4368	0.6751	0.1484	0.3789	0.6946	N2:con	C18:pos			147.969	0.575								0	level5						other
0.575_555.8516	0.7329	0.4191	0.6634	0.0869	0.288	0.668	N2:con	C18:pos		C27 H6 Cl P S5	555.852	0.575								0	level5						other
0.575_669.8333	0.4688	0.1831	0.4604	0.1639	0.3999	0.7927	N2:con	C18:pos			669.833	0.575								0	level5						other
0.575_84.0632	0.5687	0.1078	0.3638	0.0973	0.3044	1.0252	N2:con	C18:pos			84.0632	0.575								0	level5						other
0.576_100.0763	0.3995	0.0115	0.144	0.0128	0.1125	1.471	N2:con	C18:pos			100.076	0.576								0	level5						down
0.576_199.1431	0.6197	0.1809	0.4583	0.0973	0.3044	1.0216	N2:con	C18:pos		C8 H17 N5 O	199.143	0.576								0	level5						other
0.576_219.9361	0.3929	0.1216	0.383	0.1341	0.36	1.0413	N2:con	C18:pos		C5 H3 Cl N2 O2 P2	219.936	0.576								0	level5						other
0.576_366.1991	0.9606	0.1377	0.4066	0.0473	0.2104	0.9988	N2:con	C18:pos	Gosogliptin	C17 H24 F2 N6 O	366.199	0.576		S9690926		0.0011	3.135			2	level4						other
0.576_382.1946	0.6457	0.3751	0.6303	0.3842	0.6286	0.7899	N2:con	C18:pos		C13 H33 N6 O P3	382.195	0.576								0	level5						other
0.576_641.8384	0.3436	0.1192	0.3791	0.1086	0.3226	0.9405	N2:con	C18:pos			641.838	0.576								0	level5						other
0.577_108.5713	1.4622	0.1562	0.4305	0.1982	0.44	0.8788	N2:con	C18:pos			108.571	0.577								0	level5						other
0.577_256.9698	0.6744	0.186	0.4635	0.1341	0.36	0.966	N2:con	C18:pos		C4 H4 Cl N3 O8	256.97	0.577								0	level5						other
0.577_441.8711	0.5213	0.4006	0.6487	0.1208	0.3417	0.744	N2:con	C18:pos		C16 H3 N4 P S5	441.871	0.577								0	level5						other
0.577_83.0736	0.6498	0.1226	0.385	0.0774	0.2711	0.9151	N2:con	C18:pos	1-piperideine	C5 H9 N	83.0736	0.577	C06181	S61469		0.0001	0.7136			3	level4	Alkaloids	Alkaloids derived from lysine	Piperidine alkaloids	Alkaloids	map01100 Metabolic pathways;	other
0.578_125.0952	0.7013	0.6493	0.8179	0.5744	0.7689	0.612	N2:con	C18:pos	1-methylhistamine	C6 H11 N3	125.095	0.578	C05127	S3488	HMDB0000898	-0.0001	-0.9974			5	level4	Organic nitrogen compounds	Organonitrogen compounds	Amines	Amines	map00340 Histidine metabolism; map01100 Metabolic pathways;	other
0.578_128.5688	0.8718	0.4202	0.6634	0.3842	0.6286	0.5161	N2:con	C18:pos	[similar to: pipecolic acid; δmass: -0.5102 da]		128.569	0.578								0	level5						other
0.578_138.0906	0.5433	0.36	0.6174	0.54	0.7459	0.5366	N2:con	C18:pos	Pentetrazol	C6 H10 N4	138.091	0.578	C13692	S5704		0	0.3399			2	level4					NULL	other
0.579_144.1627	1.9013	0.7586	0.8793	0.8384	0.9221	0.3707	N2:con	C18:pos		C8 H20 N2	144.163	0.579								0	level5						other
0.58_146.1055	0.6964	0.3536	0.6141	0.2812	0.5296	0.6893	N2:con	C18:pos	L-lysine	C6 H14 N2 O2	146.106	0.58	C00047	BGI22	HMDB0000182	-0.0001	-0.375	87.9	86.2	8	level1	Peptides	Amino acids	Common amino acids [Fig]	Amino acids	map00310 Lysine degradation; map00780 Biotin metabolism; map00970 Aminoacyl-tRNA biosynthesis; map01100 Metabolic pathways; map01210 2-Oxocarboxylic acid metabolism; map01230 Biosynthesis of amino acids; map02010 ABC transporters; map04974 Protein digestion and absorption;	other
0.58_162.1004	10.7059	0.0039	0.094	0.002	0.0564	2.0357	N2:con	C18:pos	5-hydroxylysine	C6 H14 N2 O3	162.1	0.58	C16741	BGI133	HMDB0000450	0	0.0155	94	92.7	5	level1	Organic acids and derivatives	Carboxylic acids and derivatives	Amino acids, peptides, and analogues	Amino acids, peptides, and analogues	map00310 Lysine degradation; map01100 Metabolic pathways;	up
0.58_204.1474	1.6297	0.1491	0.4223	0.1484	0.3789	0.8655	N2:con	C18:pos		C9 H20 N2 O3	204.147	0.58								0	level5						other
0.58_231.9209	0.8031	0.7215	0.8597	0.2812	0.5296	0.6458	N2:con	C18:pos		C H3 N2 O6 P3	231.921	0.58								0	level5						other
0.58_255.1573	4.3664	0.8184	0.9101	0.1804	0.418	0.2987	N2:con	C18:pos	L-pyrrolysine	C12 H21 N3 O3	255.157	0.58	C16138	S4574156		-0.001	-3.8673			1	level4	Peptides	Amino acids	Other amino acids [Fig]	Amino acids	map00970 Aminoacyl-tRNA biosynthesis; map01100 Metabolic pathways; map04974 Protein digestion and absorption;	other
0.58_274.1634	0.6994	0.7362	0.868	0.8785	0.9428	0.3445	N2:con	C18:pos	Gln-lys	C11 H22 N4 O4	274.163	0.58		S13176079		-0.0007	-2.609			4	level4						other
0.581_217.1426	1.104	0.4005	0.6487	0.6098	0.7925	0.5846	N2:con	C18:pos	B-ala-lys	C9 H19 N3 O3	217.143	0.581	C05341	S389523	HMDB0060442	0	-0.0737			5	level4	Organic acids and derivatives	Peptidomimetics	Hybrid peptides	Organic acids	map00410 beta-Alanine metabolism; map01100 Metabolic pathways;	other
0.581_359.2045	0.9258	0.1895	0.4681	0.0537	0.2258	0.8413	N2:con	C18:pos		C16 H29 N3 O6	359.204	0.581								0	level5						other
0.581_571.8292	0.4512	0.3224	0.5892	0.0973	0.3044	0.7376	N2:con	C18:pos		C26 H4 Cl O2 P3 S3	571.829	0.581								0	level5						other
0.582_129.0785	0.8364	0.4861	0.7126	0.4742	0.7015	0.5086	N2:con	C18:pos	D-(+)-pipecolinic acid	C6 H11 N O2	129.078	0.582		MReference-1782	HMDB0005960	-0.0005	-4.0269		92.9	13	level2	Organic acids and derivatives	Carboxylic acids and derivatives	Amino acids, peptides, and analogues	Amino acids, peptides, and analogues		other
0.582_242.1014	1.0711	0.187	0.4646	0.1982	0.44	0.7585	N2:con	C18:pos	3125	C9 H14 N4 O4	242.101	0.582		S4090		-0.0001	-0.5736			5	level4						other
0.582_264.132	1.1665	0.7986	0.8997	0.9188	0.9592	0.3454	N2:con	C18:pos		C10 H20 N2 O6	264.132	0.582								0	level5						other
0.582_306.2146	1.1811	0.7003	0.8472	0.9594	0.9794	0.2712	N2:con	C18:pos		C14 H30 N2 O5	306.215	0.582								0	level5						other
0.582_345.9011	0.7404	0.5712	0.7695	0.1341	0.36	0.5641	N2:con	C18:pos		C4 H7 N6 O P S5	345.901	0.582								0	level5						other
0.582_389.1801	0.1618	0.0108	0.1402	0.0064	0.085	1.4483	N2:con	C18:pos		C14 H32 N O9 P	389.18	0.582								0	level5						down
0.583_173.1534	0.6102	0.1556	0.4301	0.2171	0.4623	0.7985	N2:con	C18:pos		C8 H19 N3 O	173.153	0.583								0	level5						other
0.583_212.0908	0.7586	0.3549	0.6144	0.5744	0.7689	0.7903	N2:con	C18:pos	Histidylglycine	C8 H12 N4 O3	212.091	0.583		S312227	HMDB0028885	-0.0002	-0.7807			2	level4	Organic acids and derivatives	Carboxylic acids and derivatives	Amino acids, peptides, and analogues	Amino acids, peptides, and analogues		other
0.583_247.9694	0.6601	0.301	0.5731	0.1804	0.418	0.6654	N2:con	C18:pos		C5 H12 Cl O3 P3	247.969	0.583								0	level5						other
0.583_329.1942	2.6325	0.1189	0.3788	0.0064	0.085	1.0982	N2:con	C18:pos		C15 H27 N3 O5	329.194	0.583								0	level5						other
0.583_543.8343	0.3994	0.0894	0.334	0.1208	0.3417	0.8543	N2:con	C18:pos		C16 H2 O14 P2 S2	543.834	0.583								0	level5						other
0.584_297.1796	1.7264	0.3292	0.595	0.1208	0.3417	0.5418	N2:con	C18:pos		C12 H27 N O7	297.18	0.584								0	level5						other
0.584_382.185	0.2657	0.0934	0.3399	0.1341	0.36	0.8798	N2:con	C18:pos		C13 H32 N6 O P2 S	382.185	0.584								0	level5						other
0.584_457.8488	0.4632	0.5323	0.7453	0.1484	0.3789	0.5369	N2:con	C18:pos		C18 H2 O5 S5	457.849	0.584								0	level5						other
0.584_499.8616	0.4377	0.1195	0.3798	0.1484	0.3789	0.8299	N2:con	C18:pos		C2 H5 Cl N6 O16 S3	499.862	0.584								0	level5						other
0.585_129.0794	0.7549	0.6499	0.8183	0.3842	0.6286	0.4029	N2:con	C18:pos	Pipecolate	C6 H11 N O2	129.079	0.585	C00408	BGI478	HMDB0000716	0.0004	2.9461	97	92.7	13	level1	Alkaloids	Alkaloids derived from lysine	Piperidine alkaloids	Alkaloids	map00310 Lysine degradation; map01100 Metabolic pathways;	other
0.585_292.1747	2.8561	0.8643	0.9329	0.3051	0.5531	0.4862	N2:con	C18:pos		C11 H24 N4 O5	292.175	0.585								0	level5						other
0.586_266.8505	2.3752	0.3814	0.6345	0.7211	0.8577	0.6853	N2:con	C18:pos			266.851	0.586								0	level5						other
0.587_352.174	0.3731	0.0212	0.1833	0.0204	0.1391	1.0082	N2:con	C18:pos		C12 H30 N6 P2 S	352.174	0.587								0	level5						down
0.587_368.1681	0.4107	0.0088	0.1295	0.0092	0.0977	1.1378	N2:con	C18:pos		C12 H30 N6 O P2 S	368.168	0.587								0	level5						down
0.589_176.0537	0.6119	0.699	0.8466	0.6098	0.7925	1	N2:con	C18:pos	Allantoic acid	C4 H8 N4 O4	176.054	0.589	C00499	S198	HMDB0001209	-0.0009	-4.9553			1	level4	Organic acids and derivatives	Carboxylic acids and derivatives	Amino acids, peptides, and analogues	Amino acids, peptides, and analogues	map00230 Purine metabolism; map01100 Metabolic pathways;	other
0.589_276.2045	1.3382	0.3776	0.6321	0.0774	0.2711	0.4413	N2:con	C18:pos		C13 H28 N2 O4	276.204	0.589								0	level5						other
0.589_361.8786	0.4998	0.4916	0.716	0.2586	0.5072	0.4951	N2:con	C18:pos		C2 H N6 O8 P3 S	361.879	0.589								0	level5						other
0.589_685.8084	0.5626	0.2836	0.5594	0.2372	0.486	0.5782	N2:con	C18:pos		C14 H2 N6 O17 S5	685.808	0.589								0	level5						other
0.59_181.1215	4.1188	0.6984	0.8466	0.1639	0.3999	0.4259	N2:con	C18:pos		C9 H15 N3 O	181.121	0.59								0	level5						other
0.59_214.0803	0.2945	0.0025	0.0778	0.0008	0.0389	2.2883	N2:con	C18:pos		C5 H14 N2 O7	214.08	0.59								0	level5						down
0.59_308.1581	1.134	0.568	0.7674	0.5744	0.7689	1.014	N2:con	C18:pos	Fructoselysine	C12 H24 N2 O7	308.158	0.59	C16488	S8015298		-0.0002	-0.7339			2	level4						other
0.591_294.1426	1.3573	0.7738	0.888	0.7988	0.9038	0.3478	N2:con	C18:pos		C11 H22 N2 O7	294.143	0.591								0	level5						other
0.592_299.1843	2.0466	0.6192	0.798	0.1086	0.3226	0.3091	N2:con	C18:pos		C16 H30 N P S	299.184	0.592								0	level5						other
0.594_235.8973	0.3407	0.0295	0.2106	0.0204	0.1391	1.7104	N2:con	C18:pos		C H Cl N2 O6 S2	235.897	0.594								0	level5						down
0.594_269.1738	2.393	0.3107	0.5806	0.0316	0.174	0.6812	N2:con	C18:pos		C13 H23 N3 O3	269.174	0.594								0	level5						other
0.594_278.1377	0.4237	0.0728	0.3028	0.1208	0.3417	0.753	N2:con	C18:pos	Pentoxifylline	C13 H18 N4 O3	278.138	0.594	C07424	S4578	HMDB0014944	-0.0002	-0.7495			2	level4	Organoheterocyclic compounds	Imidazopyrimidines	Purines and purine derivatives	Purines and derivatives	NULL	other
0.594_289.1998	0.7954	0.3753	0.6303	0.3565	0.6031	0.4079	N2:con	C18:pos		C13 H27 N3 O4	289.2	0.594								0	level5						other
0.594_326.0435	0.6458	0.8249	0.9129	0.7988	0.9038	1.2555	N2:con	C18:pos	6,8,9-trihydroxy-3a,12c-dihydro-7h-furo[3',2':4,5]furo[2,3-c]xanthen-7-one	C17 H10 O7	326.043	0.594		S74854142	HMDB0140673	0.0009	2.6943			6	level4	Phenylpropanoids and polyketides	Sterigmatocystins	null	Polyketides[PK]		other
0.594_419.959	0.2905	0.0222	0.1877	0.0274	0.1615	1.497	N2:con	C18:pos		C15 H7 Cl N4 O5 P2	419.959	0.594								0	level5						down
0.595_170.1418	0.3692	0.0503	0.2608	0.0204	0.1391	1.3754	N2:con	C18:pos		C9 H18 N2 O	170.142	0.595							76.2	0	level5						other
0.595_192.0277	1.2677	0.9171	0.9569	0.9188	0.9592	0.3075	N2:con	C18:pos	Citric acid	C6 H8 O7	192.028	0.595	C00158	S305	HMDB0000094	0.0007	3.7655			13	level4	Organic acids and derivatives	Carboxylic acids and derivatives	Tricarboxylic acids and derivatives	Organic acids	map00020 Citrate cycle (TCA cycle); map00250 Alanine, aspartate and glutamate metabolism; map00630 Glyoxylate and dicarboxylate metabolism; map01100 Metabolic pathways; map01200 Carbon metabolism; map01210 2-Oxocarboxylic acid metabolism; map01230 Biosynthesis of amino acids; map04742 Taste transduction; map04922 Glucagon signaling pathway; map05230 Central carbon metabolism in cancer;	other
0.595_256.1392	0.3853	0.4602	0.6951	0.4742	0.7015	0.6531	N2:con	C18:pos		C7 H20 N4 O6	256.139	0.595								0	level5						other
0.595_286.15	0.3171	0.4418	0.6796	0.8384	0.9221	0.8702	N2:con	C18:pos	Thenalidine	C17 H22 N2 S	286.15	0.595		S25957		-0.0004	-1.4685			1	level4						other
0.595_303.8845	0.3006	0.0238	0.1948	0.0204	0.1391	1.7875	N2:con	C18:pos		C9 H4 Cl O2 P3 S	303.885	0.595								0	level5						down
0.595_338.1577	0.3278	0.0602	0.281	0.1086	0.3226	0.9694	N2:con	C18:pos		C11 H28 N6 P2 S	338.158	0.595								0	level5						other
0.595_394.0309	0.6249	0.6537	0.8199	0.6098	0.7925	0.7571	N2:con	C18:pos		C10 H17 N6 O3 P3 S	394.031	0.595								0	level5						other
0.596_169.1213	0.8461	0.376	0.6307	0.2171	0.4623	0.602	N2:con	C18:pos		C8 H15 N3 O	169.121	0.596								0	level5						other
0.596_257.1372	0.6008	0.4405	0.6787	0.54	0.7459	0.5452	N2:con	C18:pos		C11 H19 N3 O4	257.137	0.596								0	level5						other
0.596_265.0827	0.1261	0.0013	0.0611	0.0037	0.073	1.7815	N2:con	C18:pos		C8 H16 N3 O5 P	265.083	0.596								0	level5						down
0.596_288.1086	1.27	0.8207	0.9117	0.8785	0.9428	0.2706	N2:con	C18:pos		C12 H23 N2 P3	288.109	0.596								0	level5						other
0.596_403.8199	0.5382	0.1521	0.4261	0.3565	0.6031	1.0775	N2:con	C18:pos		C8 H Cl O9 S4	403.82	0.596								0	level5						other
0.596_509.9408	0.8127	0.5757	0.7722	0.54	0.7459	0.4563	N2:con	C18:pos		C8 H18 Cl N2 O13 P3 S	509.941	0.596								0	level5						other
0.597_154.0715	1.5164	0.7964	0.8988	0.7597	0.8793	0.3453	N2:con	C18:pos			154.071	0.597								0	level5						other
0.597_190.069	0.6641	0.769	0.8847	0.6832	0.8365	1.0833	N2:con	C18:pos		C7 H15 N2 P S	190.069	0.597								0	level5						other
0.597_319.8586	0.3619	0.0411	0.2417	0.0274	0.1615	1.7133	N2:con	C18:pos			319.859	0.597								0	level5						down
0.597_487.7815	0.7099	0.361	0.6185	0.9594	0.9794	0.872	N2:con	C18:pos		C10 H3 Cl N2 O5 P2 S5	487.781	0.597								0	level5						other
0.598_154.0721	1.4904	0.7614	0.8812	0.8785	0.9428	0.298	N2:con	C18:pos			154.072	0.598								0	level5						other
0.598_287.9103	0.3363	0.0962	0.3452	0.1086	0.3226	1.3603	N2:con	C18:pos			287.91	0.598								0	level5						other
0.598_302.1241	0.395	0.0992	0.3503	0.1484	0.3789	1.1154	N2:con	C18:pos		C9 H23 N2 O7 P	302.124	0.598								0	level5						other
0.598_387.8459	0.3725	0.027	0.2019	0.0362	0.1856	1.476	N2:con	C18:pos		C7 H2 Cl N2 O7 P S3	387.846	0.598								0	level5						down
0.598_455.8334	0.3313	0.0756	0.3079	0.0473	0.2104	1.1952	N2:con	C18:pos		C11 H3 Cl O10 P2 S2	455.833	0.598								0	level5						other
0.599_144.1375	0.881	0.8634	0.9327	0.7988	0.9038	0.5801	N2:con	C18:pos	1-(5-aminopentyl)guanidine	C6 H16 N4	144.137	0.599		S14749615	HMDB0031505	0	-0.09			2	level4	Organic nitrogen compounds	Organonitrogen compounds	Guanidines	Guanidines		other
0.599_200.0564	4.5662	0.0607	0.2814	0.1086	0.3226	1.1135	N2:con	C18:pos		C4 H13 N2 O5 P	200.056	0.599								0	level5						other
0.599_321.9733	1.6901	0.3986	0.6477	0.413	0.6528	0.3348	N2:con	C18:pos		C4 H8 Cl N4 O9 P	321.973	0.599								0	level5						other
0.599_357.9911	0.7978	0.5344	0.7462	0.6832	0.8365	0.6064	N2:con	C18:pos		C6 H11 N6 O6 P S2	357.991	0.599								0	level5						other
0.599_405.9349	1.6467	0.3143	0.5835	0.2812	0.5296	0.3923	N2:con	C18:pos		C6 H10 Cl N6 O5 P3 S	405.935	0.599								0	level5						other
0.599_462.0183	0.6967	0.7796	0.8904	0.8785	0.9428	0.6834	N2:con	C18:pos		C10 H14 N4 O15 S	462.018	0.599								0	level5						other
0.599_471.8076	0.5478	0.1235	0.3862	0.1208	0.3417	1.091	N2:con	C18:pos		C15 H3 Cl O4 P2 S4	471.808	0.599								0	level5						other
0.599_530.0058	0.6283	0.9044	0.9531	0.8384	0.9221	0.7608	N2:con	C18:pos		C8 H16 N6 O17 P2	530.006	0.599								0	level5						other
0.599_597.993	0.6839	0.856	0.9296	1	1	0.6121	N2:con	C18:pos		C16 H17 N4 O15 P3	597.993	0.599								0	level5						other
0.6_203.949	0.648	0.3814	0.6345	0.5065	0.7239	1.0964	N2:con	C18:pos		C5 H2 Cl N2 O3 P	203.949	0.6								0	level5						other
0.6_206.0431	0.808	0.4687	0.7006	0.6461	0.8178	0.8486	N2:con	C18:pos	2-methylcitric acid	C7 H10 O7	206.043	0.6		S500	HMDB0000379	0.0004	2.1192			7	level4	Organic acids and derivatives	Carboxylic acids and derivatives	Tricarboxylic acids and derivatives	Organic acids		other
0.6_222.0171	0.8453	0.5312	0.7442	0.6098	0.7925	0.7544	N2:con	C18:pos	Radon rn-222	Rn	222.017	0.6	C16454	S55661		-0.0004	-2.013			1	level4					NULL	other
0.6_290.0047	0.8327	0.4741	0.7044	0.4742	0.7015	0.4828	N2:con	C18:pos		C7 H7 N4 O7 P	290.005	0.6								0	level5						other
0.6_335.8365	1.0301	0.7123	0.8545	0.6461	0.8178	0.8717	N2:con	C18:pos			335.837	0.6								0	level5						other
0.6_665.9805	0.7045	0.7454	0.8716	0.7988	0.9038	0.5635	N2:con	C18:pos		C16 H21 N4 O17 P3 S	665.981	0.6								0	level5						other
0.6_733.9681	0.7061	0.7212	0.8595	0.54	0.7459	0.5134	N2:con	C18:pos		C21 H16 N6 O18 P2 S	733.968	0.6								0	level5						other
0.601_176.1312	0.6989	0.6101	0.7924	0.8384	0.9221	0.4438	N2:con	C18:pos	(cyclohexylmethyl)pyrazine	C11 H16 N2	176.131	0.601		S17332817	HMDB0036175	-0.0002	-1.0939			1	level4	Organoheterocyclic compounds	Diazines	Pyrazines	Pyrazines		other
0.601_184.0613	0.8239	0.4089	0.6544	0.2812	0.5296	0.3976	N2:con	C18:pos			184.061	0.601								0	level5						other
0.601_208.0014	0.6203	0.6378	0.8103	0.6832	0.8365	0.8526	N2:con	C18:pos	Stipitatonic acid	C9 H4 O6	208.001	0.601	C02080	S20117950		0.0006	3.122			2	level4					NULL	other
0.601_272.1135	0.8779	0.0924	0.338	0.0973	0.3044	1.253	N2:con	C18:pos		C9 H17 N6 O2 P	272.113	0.601								0	level5						other
0.601_342.0175	0.8456	0.7567	0.8784	0.7211	0.8577	0.9785	N2:con	C18:pos	Ranelic acid	C12 H10 N2 O8 S	342.017	0.601		S2314551		0.0017	4.8827			1	level4						other
0.601_355.898	0.4981	0.1825	0.4596	0.1804	0.418	1.0861	N2:con	C18:pos		C11 H5 N2 O2 P S4	355.898	0.601								0	level5						other
0.601_357.9919	0.8101	0.5352	0.7467	0.6832	0.8365	0.6453	N2:con	C18:pos		C9 H11 O13 P	357.992	0.601								0	level5						other
0.601_457.9274	0.9976	0.9532	0.9757	1	1	0.5697	N2:con	C18:pos		C8 H14 Cl N2 O10 P3 S	457.927	0.601								0	level5						other
0.601_541.8891	1.2266	0.9999	0.9999	0.9188	0.9592	0.2489	N2:con	C18:pos		C7 H5 Cl N6 O17 P2	541.889	0.601								0	level5						other
0.602_371.8719	0.2872	0.033	0.222	0.0362	0.1856	1.3365	N2:con	C18:pos		C12 H4 Cl O4 P3 S	371.872	0.602								0	level5						down
0.602_423.8856	0.5394	0.2286	0.5103	0.1639	0.3999	1.1551	N2:con	C18:pos		C12 H8 O7 S5	423.886	0.602								0	level5						other
0.602_477.992	0.9743	0.8661	0.9343	0.8384	0.9221	0.6862	N2:con	C18:pos		C5 H16 N6 O14 P2 S	477.992	0.602								0	level5						other
0.603_155.1423	0.3362	0.0119	0.1456	0.0108	0.1046	1.4556	N2:con	C18:pos		C8 H17 N3	155.142	0.603								0	level5						down
0.603_305.9783	0.825	0.88	0.9415	0.7597	0.8793	0.9463	N2:con	C18:pos		C11 H3 Cl N4 O5	305.978	0.603								0	level5						other
0.603_373.9646	0.9925	0.4256	0.6667	0.6098	0.7925	0.6703	N2:con	C18:pos		C8 H7 Cl N2 O13	373.965	0.603								0	level5						other
0.603_373.9658	0.9902	0.5045	0.7249	0.6832	0.8365	0.6464	N2:con	C18:pos		C7 H8 Cl N4 O10 P	373.966	0.603								0	level5						other
0.603_439.8589	0.2162	0.0213	0.1833	0.0473	0.2104	1.6079	N2:con	C18:pos		C10 H2 Cl N2 O10 P S2	439.859	0.603								0	level5						down
0.604_166.0604	2.3614	0.3887	0.6397	0.3842	0.6286	1.0006	N2:con	C18:pos		C5 H6 N6 O	166.06	0.604								0	level5						other
0.604_170.0458	0.7567	0.5979	0.7854	0.54	0.7459	0.4537	N2:con	C18:pos		C3 H11 N2 O4 P	170.046	0.604								0	level5						other
0.604_346.1138	1.524	0.6607	0.8242	0.3051	0.5531	0.5273	N2:con	C18:pos	5-hydroxy-n-[(6-oxo-2-piperidinyl)methyl]-2-(2,2,2-trifluoroethoxy)benzamide	C15 H17 F3 N2 O4	346.114	0.604		S8648195	HMDB0060832	-0.0003	-0.8105			1	level4	Benzenoids	Benzene and substituted derivatives	Benzoic acids and derivatives	Benzene and derivatives		other
0.604_555.7688	0.9337	0.3865	0.6375	0.443	0.6796	0.7002	N2:con	C18:pos		C10 H4 Cl O13 P3 S3	555.769	0.604								0	level5						other
0.605_151.0606	0.7327	0.7915	0.8963	0.8384	0.9221	1.0188	N2:con	C18:pos			151.061	0.605								0	level5						other
0.605_389.9398	0.9216	0.42	0.6634	0.413	0.6528	1.0049	N2:con	C18:pos		C9 H8 Cl O13 P	389.94	0.605								0	level5						other
0.605_557.8627	0.6333	0.9141	0.956	0.7988	0.9038	0.3018	N2:con	C18:pos		C8 H12 Cl O18 P S3	557.863	0.605								0	level5						other
0.605_623.756	0.5482	0.4111	0.6563	0.7211	0.8577	0.5875	N2:con	C18:pos		C12 H4 Cl N2 O12 P3 S4	623.756	0.605								0	level5						other
0.605_625.8499	1.1224	0.9291	0.9636	0.8384	0.9221	0.3187	N2:con	C18:pos		C18 H7 Cl O17 S3	625.85	0.605								0	level5						other
0.606_473.9011	0.8623	0.8419	0.9215	0.8785	0.9428	0.2615	N2:con	C18:pos		C7 H8 Cl N2 O16 P S	473.901	0.606								0	level5						other
0.607_177.052	1.6843	0.3624	0.6199	0.4742	0.7015	1.0644	N2:con	C18:pos			177.052	0.607								0	level5						other
0.607_188.1525	1.8681	0.722	0.8599	0.6098	0.7925	0.7797	N2:con	C18:pos	Nepsilon,nepsilon,nepsilon-trimethyllysine	C9 H20 N2 O2	188.153	0.607	C03793	BGI429	HMDB0001325	0	-0.0151	95.6	91.3	3	level1	Organic acids and derivatives	Carboxylic acids and derivatives	Amino acids, peptides, and analogues	Amino acids, peptides, and analogues	map00310 Lysine degradation; map01100 Metabolic pathways;	other
0.607_267.02	0.8438	0.673	0.8318	0.5065	0.7239	0.5834	N2:con	C18:pos		C5 H12 N5 O2 P3	267.02	0.607								0	level5						other
0.607_316.1074	1.8083	0.0132	0.1509	0.0204	0.1391	1.2348	N2:con	C18:pos		C17 H12 N6 O	316.107	0.607								0	level5						up
0.607_402.9947	0.7298	0.6605	0.8241	0.443	0.6796	0.4937	N2:con	C18:pos		C12 H9 N3 O11 S	402.995	0.607								0	level5						other
0.607_989.7825	4.9087	0.1365	0.4054	0.1208	0.3417	0.9885	N2:con	C18:pos		C53 H109 N5 O7 P2	989.783	0.607								0	level5						other
0.608_215.0072	1.2911	0.3753	0.6303	0.4742	0.7015	1.1089	N2:con	C18:pos	4-nitro-6-oxohepta-2,4-dienedioic acid	C7 H5 N O7	215.007	0.608	C20367	S28533122		0.0006	2.7214			1	level4					NULL	other
0.608_283.1299	2.0333	0.0529	0.2665	0.0362	0.1856	1.1445	N2:con	C18:pos		C10 H26 N3 P S2	283.13	0.608								0	level5						other
0.608_300.1334	2.1732	0.6401	0.8113	0.4742	0.7015	0.8958	N2:con	C18:pos		C14 H16 N6 O2	300.133	0.608								0	level5						other
0.608_335.0074	0.621	0.7785	0.8898	1	1	0.7455	N2:con	C18:pos		C9 H11 N3 O7 P2	335.007	0.608								0	level5						other
0.608_769.8429	3.3466	0.2368	0.5179	0.3302	0.5778	1.0006	N2:con	C18:pos			769.843	0.608								0	level5						other
0.609_157.9567	3.1803	0.7379	0.869	0.9594	0.9794	1.3004	N2:con	C18:pos			157.957	0.609								0	level5						other
0.609_197.1163	2.3703	0.3492	0.6108	0.443	0.6796	1.1617	N2:con	C18:pos	Nitrilacarb	C9 H15 N3 O2	197.116	0.609	C18954	S7845104		-0.0001	-0.5791			2	level4					NULL	other
0.609_293.9312	3.0382	0.4033	0.6501	0.7597	0.8793	0.9272	N2:con	C18:pos		C5 H5 N4 O3 P3 S	293.931	0.609								0	level5						other
0.609_361.9185	2.8027	0.538	0.7484	0.8785	0.9428	1.0443	N2:con	C18:pos		C6 H8 N2 O8 P2 S2	361.918	0.609								0	level5						other
0.609_429.9059	2.8296	0.4504	0.6866	0.7988	0.9038	1.102	N2:con	C18:pos		C5 H9 N2 O13 P3 S	429.906	0.609								0	level5						other
0.609_497.8935	3.0199	0.4261	0.6667	0.8384	0.9221	0.9368	N2:con	C18:pos	Perflubron	C8 Br F17	497.894	0.609		S9489		0.0023	4.6645			1	level4						other
0.609_565.8808	3.2857	0.3533	0.614	0.6832	0.8365	0.9816	N2:con	C18:pos		C14 H5 N2 O17 P3	565.881	0.609								0	level5						other
0.609_633.8681	3.4192	0.2809	0.5573	0.54	0.7459	0.9879	N2:con	C18:pos			633.868	0.609								0	level5						other
0.609_701.8556	3.4318	0.2689	0.548	0.4742	0.7015	1.0233	N2:con	C18:pos		C19 H5 N4 O18 P3 S	701.856	0.609								0	level5						other
0.609_713.7386	1.6586	0.5664	0.7659	0.5065	0.7239	0.5227	N2:con	C18:pos		C18 H2 Cl O17 P3 S3	713.739	0.609								0	level5						other
0.609_837.8303	2.9937	0.2262	0.5084	0.2812	0.5296	0.9605	N2:con	C18:pos			837.83	0.609								0	level5						other
0.61_177.0512	0.8947	0.4832	0.7111	0.3565	0.6031	1.1682	N2:con	C18:pos			177.051	0.61								0	level5						other
0.61_193.0253	1.7281	0.4728	0.7037	0.5065	0.7239	0.6681	N2:con	C18:pos	Fosfocreatinine	C4 H8 N3 O4 P	193.025	0.61		S64349	HMDB0041624	0.0001	0.4975			1	level4	Organic acids and derivatives	Carboxylic acids and derivatives	Amino acids, peptides, and analogues	Amino acids, peptides, and analogues		other
0.61_225.944	3.1828	0.8662	0.9343	1	1	1.3227	N2:con	C18:pos	(2e)-2,5-dichloro-4-oxo-2-hexenedioic acid	C6 H4 Cl2 O5	225.944	0.61	C12835	S4445367	HMDB0060363	0.0004	1.6905			1	level4	Organic acids and derivatives	Keto acids and derivatives	Medium-chain keto acids and derivatives	Organic acids	map01100 Metabolic pathways;	other
0.61_349.2214	0.4601	0.049	0.2577	0.0414	0.1982	1.4892	N2:con	C18:pos		C15 H31 N3 O6	349.221	0.61								0	level5						down
0.61_538.9694	0.6694	0.5439	0.7526	0.2372	0.486	0.562	N2:con	C18:pos	Gtp-î³-s	C10 H16 N5 O13 P3 S	538.969	0.61	C01806	S34654		0.0016	2.9546			2	level4					NULL	other
0.61_785.8178	8.3497	0.2685	0.5475	0.443	0.6796	1.0243	N2:con	C18:pos			785.818	0.61								0	level5						other
0.61_797.7023	1.8822	0.9177	0.9571	0.7597	0.8793	0.2531	N2:con	C18:pos			797.702	0.61								0	level5						other
0.61_853.8048	7.7234	0.2744	0.5524	0.6461	0.8178	0.9763	N2:con	C18:pos		C24 H5 N6 O18 P3 S3	853.805	0.61								0	level5						other
0.61_89.9694	2.9109	0.6737	0.8318	0.6461	0.8178	1.1891	N2:con	C18:pos			89.9694	0.61								0	level5						other
0.61_917.7015	1.9736	0.914	0.956	0.7211	0.8577	0.4586	N2:con	C18:pos			917.702	0.61								0	level5						other
0.61_921.7934	6.4684	0.2112	0.494	0.3842	0.6286	0.9768	N2:con	C18:pos			921.793	0.61								0	level5						other
0.611_105.9433	2.5957	0.7174	0.8575	0.443	0.6796	0.9702	N2:con	C18:pos			105.943	0.611								0	level5						other
0.611_173.9306	2.5614	0.6463	0.8166	0.5065	0.7239	0.846	N2:con	C18:pos		C3 H N2 O P3	173.931	0.611								0	level5						other
0.611_241.9179	3.5917	0.6626	0.8256	0.5065	0.7239	1.1078	N2:con	C18:pos			241.918	0.611								0	level5						other
0.611_257.8917	2.1854	0.5243	0.7406	0.3051	0.5531	0.7477	N2:con	C18:pos			257.892	0.611								0	level5						other
0.611_309.9051	3.7008	0.7465	0.8721	0.9188	0.9592	0.9569	N2:con	C18:pos		C4 H N4 O7 P3	309.905	0.611								0	level5						other
0.611_325.8791	2.2601	0.5884	0.7814	0.3565	0.6031	0.7737	N2:con	C18:pos		C6 H O10 P3	325.879	0.611								0	level5						other
0.611_350.9812	1.0085	0.7717	0.8867	0.8384	0.9221	0.9036	N2:con	C18:pos		C8 H5 N3 O13	350.981	0.611								0	level5						other
0.611_377.8926	4.4948	0.6851	0.8389	0.9188	0.9592	1.1375	N2:con	C18:pos		C3 H5 N6 O6 P3 S2	377.893	0.611								0	level5						other
0.611_409.8405	1.7069	0.5391	0.7493	0.4742	0.7015	0.6419	N2:con	C18:pos		C5 H3 N2 O10 P S4	409.841	0.611								0	level5						other
0.611_445.8801	4.8244	0.6165	0.7966	0.8785	0.9428	1.1833	N2:con	C18:pos		C5 H9 N2 O12 P3 S2	445.88	0.611								0	level5						other
0.611_477.8279	1.928	0.6566	0.8218	0.6098	0.7925	0.6823	N2:con	C18:pos		C9 H2 Cl O15 P3	477.828	0.611								0	level5						other
0.611_493.802	1.5735	0.7327	0.8667	0.7988	0.9038	0.456	N2:con	C18:pos		C4 H2 Cl N2 O16 P3 S	493.802	0.611								0	level5						other
0.611_561.7894	1.5191	0.7508	0.875	0.8785	0.9428	0.4638	N2:con	C18:pos		C4 H9 N2 O14 P3 S5	561.789	0.611								0	level5						other
0.611_581.855	6.4764	0.3928	0.6426	0.7211	0.8577	1.0509	N2:con	C18:pos		C9 H5 N4 O18 P3 S	581.855	0.611								0	level5						other
0.611_629.7771	1.5764	0.8384	0.9202	1	1	0.547	N2:con	C18:pos		C9 H2 Cl N4 O17 P3 S2	629.777	0.611								0	level5						other
0.611_645.7508	1.5341	0.9514	0.9746	0.9188	0.9592	0.3131	N2:con	C18:pos		C9 H2 Cl N4 O16 P3 S3	645.751	0.611								0	level5						other
0.611_649.8426	6.5136	0.3405	0.6028	0.6461	0.8178	1.0195	N2:con	C18:pos			649.843	0.611								0	level5						other
0.611_697.7644	1.5983	0.9446	0.972	0.7988	0.9038	0.583	N2:con	C18:pos		C13 H5 N2 O18 P3 S4	697.764	0.611								0	level5						other
0.611_717.83	7.4753	0.2926	0.5667	0.443	0.6796	1.1004	N2:con	C18:pos		C19 H5 N4 O17 P3 S2	717.83	0.611								0	level5						other
0.612_1005.7558	8.3587	0.1086	0.3648	0.1484	0.3789	1.079	N2:con	C18:pos		C34 H5 N6 O16 P3 S5	1005.76	0.612								0	level5						other
0.612_187.1684	0.3109	0.0343	0.2259	0.0077	0.0901	1.553	N2:con	C18:pos	N8-acetylspermidine	C9 H21 N3 O	187.168	0.612	C01029	MReference-503	HMDB0002189	0	-0.2647		88.8	2	level2	Organic acids and derivatives	Carboximidic acids and derivatives	Carboximidic acids	Organic acids	NULL	down
0.612_189.9045	1.6931	0.125	0.3891	0.1982	0.44	0.7767	N2:con	C18:pos			189.905	0.612								0	level5						other
0.612_230.9811	2.5543	0.5141	0.7322	0.7988	0.9038	0.4128	N2:con	C18:pos		C5 H6 N5 P S2	230.981	0.612								0	level5						other
0.612_314.9424	4.7787	0.114	0.3721	0.1982	0.44	0.9842	N2:con	C18:pos		C10 H2 Cl N O9	314.942	0.612								0	level5						other
0.612_341.8529	1.3393	0.4778	0.7066	0.443	0.6796	0.5649	N2:con	C18:pos		C2 H Cl N2 O10 P2 S	341.853	0.612								0	level5						other
0.612_393.8664	2.8152	0.7869	0.8944	0.413	0.6528	0.9119	N2:con	C18:pos		C3 H8 O12 P2 S3	393.866	0.612								0	level5						other
0.612_425.8144	1.5398	0.7815	0.8915	0.5065	0.7239	0.6209	N2:con	C18:pos		C6 H2 O12 S5	425.814	0.612								0	level5						other
0.612_461.854	3.2186	0.9561	0.9772	0.7597	0.8793	1.0041	N2:con	C18:pos		C6 H8 O14 P2 S3	461.854	0.612								0	level5						other
0.612_545.8158	1.9561	0.8695	0.9363	0.8384	0.9221	0.6121	N2:con	C18:pos		C5 H9 O18 P3 S3	545.816	0.612								0	level5						other
0.612_577.7635	1.6251	0.8855	0.9439	0.6832	0.8365	0.443	N2:con	C18:pos		C7 H Cl N2 O17 P2 S3	577.764	0.612								0	level5						other
0.612_613.8027	2.1702	0.8393	0.9205	0.9594	0.9794	0.7231	N2:con	C18:pos		C4 H13 N2 O17 P3 S5	613.803	0.612								0	level5						other
0.612_733.804	6.2378	0.392	0.6421	0.5065	0.7239	1.001	N2:con	C18:pos		C14 H5 N6 O18 P3 S3	733.804	0.612								0	level5						other
0.612_813.6739	1.6843	0.2215	0.5035	0.1982	0.44	0.9045	N2:con	C18:pos			813.674	0.612								0	level5						other
0.612_849.7133	1.6525	0.9256	0.9617	0.7988	0.9038	0.5567	N2:con	C18:pos		C46 H99 N5 O4 S2	849.713	0.612								0	level5						other
0.612_865.6877	2.0133	0.7898	0.8954	0.443	0.6796	0.374	N2:con	C18:pos		C46 H98 Cl N5 O3 P2	865.688	0.612								0	level5						other
0.613_1045.4949	2.2633	0.6922	0.8425	0.413	0.6528	0.5821	N2:con	C18:pos		C50 H95 Cl N O5 P3 S4	1045.49	0.613								0	level5						other
0.613_273.8657	1.6134	0.1805	0.4583	0.1982	0.44	0.9456	N2:con	C18:pos			273.866	0.613								0	level5						other
0.613_357.8269	1.5474	0.8536	0.9283	0.413	0.6528	0.8964	N2:con	C18:pos		C3 H2 Cl O10 P3 S	357.827	0.613								0	level5						other
0.613_509.776	1.6345	0.9617	0.9804	0.4742	0.7015	0.7903	N2:con	C18:pos		C5 H Cl O18 P2 S2	509.776	0.613								0	level5						other
0.613_529.8417	3.6656	0.7472	0.8725	0.7597	0.8793	0.9563	N2:con	C18:pos		C6 H3 N4 O17 P S3	529.842	0.613								0	level5						other
0.613_597.8291	5.5903	0.4637	0.6977	0.413	0.6528	1.0495	N2:con	C18:pos		C8 H4 N6 O16 P2 S3	597.829	0.613								0	level5						other
0.613_661.7251	1.9299	0.4964	0.7187	0.4742	0.7015	0.6633	N2:con	C18:pos		C10 H Cl N2 O18 P2 S4	661.725	0.613								0	level5						other
0.613_781.7261	1.805	0.6489	0.8179	0.5065	0.7239	0.5368	N2:con	C18:pos			781.726	0.613								0	level5						other
0.613_801.7921	9.098	0.2547	0.5365	0.5744	0.7689	1.0411	N2:con	C18:pos		C28 H5 O17 P3 S3	801.792	0.613								0	level5						other
0.613_869.7792	9.5022	0.244	0.525	0.54	0.7459	1.009	N2:con	C18:pos		C24 H5 N6 O17 P3 S4	869.779	0.613								0	level5						other
0.614_205.8785	1.4128	0.4493	0.6855	0.54	0.7459	1.3859	N2:con	C18:pos			205.879	0.614								0	level5						other
0.614_289.8396	1.3953	0.6228	0.8006	0.5744	0.7689	1.3678	N2:con	C18:pos			289.84	0.614								0	level5						other
0.614_441.7884	1.5051	0.8154	0.9081	0.6098	0.7925	1.0964	N2:con	C18:pos		C5 H2 Cl N2 O8 P3 S3	441.788	0.614								0	level5						other
0.614_525.75	1.5277	0.4718	0.7031	0.5065	0.7239	1.4776	N2:con	C18:pos		C9 H Cl O12 P2 S4	525.75	0.614								0	level5						other
0.614_593.7374	1.8186	0.5063	0.7267	0.443	0.6796	0.9775	N2:con	C18:pos		C7 H Cl N2 O16 P2 S4	593.737	0.614								0	level5						other
0.614_677.6984	1.9275	0.2411	0.5233	0.1982	0.44	1.2798	N2:con	C18:pos			677.698	0.614								0	level5						other
0.614_681.7905	2.6255	0.6342	0.8077	0.7597	0.8793	0.8207	N2:con	C18:pos		C9 H8 N4 O18 P2 S5	681.79	0.614								0	level5						other
0.614_729.7128	1.6127	0.604	0.789	0.6461	0.8178	0.4275	N2:con	C18:pos			729.713	0.614								0	level5						other
0.614_745.6858	1.9934	0.1535	0.4281	0.1484	0.3789	1.1514	N2:con	C18:pos		C13 H2 Cl N2 O17 P3 S5	745.686	0.614								0	level5						other
0.614_749.7779	2.799	0.4173	0.6618	0.3842	0.6286	0.9036	N2:con	C18:pos		C14 H5 N6 O17 P3 S4	749.778	0.614								0	level5						other
0.614_761.6601	2.0745	0.2086	0.4908	0.0537	0.2258	1.1787	N2:con	C18:pos			761.66	0.614								0	level5						other
0.614_817.7665	4.8937	0.3252	0.5923	0.3051	0.5531	0.9393	N2:con	C18:pos		C23 H5 N2 O18 P3 S4	817.766	0.614								0	level5						other
0.614_845.6218	1.9314	0.2837	0.5594	0.1341	0.36	1.0057	N2:con	C18:pos		C41 H88 Cl N5 O10	845.622	0.614								0	level5						other
0.614_937.7681	10.9281	0.1837	0.4609	0.54	0.7459	0.9861	N2:con	C18:pos			937.768	0.614								0	level5						other
0.614_961.533	2.4056	0.6565	0.8218	0.0687	0.2559	0.6665	N2:con	C18:pos		C51 H92 Cl N O3 S5	961.533	0.614								0	level5						other
0.615_231.1328	0.5617	0.5605	0.7627	0.5744	0.7689	0.7865	N2:con	C18:pos	Gly-arg	C8 H17 N5 O3	231.133	0.615		S295437	HMDB0028835	-0.0003	-1.4408			2	level4	Organic acids and derivatives	Carboxylic acids and derivatives	Amino acids, peptides, and analogues	Amino acids, peptides, and analogues		other
0.615_373.8009	1.3624	0.3961	0.6456	0.413	0.6528	1.5119	N2:con	C18:pos			373.801	0.615								0	level5						other
0.615_457.7624	1.4283	0.3901	0.6405	0.3302	0.5778	1.7176	N2:con	C18:pos			457.762	0.615								0	level5						other
0.615_541.724	1.4925	0.4244	0.6661	0.3302	0.5778	1.6509	N2:con	C18:pos		C5 H2 Cl O14 P3 S4	541.724	0.615								0	level5						other
0.615_583.7434	0.8411	0.5295	0.7434	0.1341	0.36	0.3495	N2:con	C18:pos		C7 H3 Cl O17 P2 S4	583.743	0.615								0	level5						other
0.615_609.7111	1.5096	0.3433	0.6049	0.2812	0.5296	1.3586	N2:con	C18:pos		C3 H2 Cl N2 O18 P3 S4	609.711	0.615								0	level5						other
0.615_625.6852	1.7014	0.3266	0.5929	0.1341	0.36	1.387	N2:con	C18:pos		C3 H2 Cl N2 O17 P3 S5	625.685	0.615								0	level5						other
0.615_693.6726	1.4505	0.2883	0.5641	0.1982	0.44	1.2528	N2:con	C18:pos			693.673	0.615								0	level5						other
0.615_765.7515	1.6179	0.7699	0.8851	1	1	0.7017	N2:con	C18:pos		C20 H5 N2 O15 P3 S5	765.751	0.615								0	level5						other
0.615_877.5702	1.9939	0.4008	0.6487	0.0414	0.1982	0.9256	N2:con	C18:pos		C48 H92 Cl N O2 S4	877.57	0.615								0	level5						other
0.616_415.8204	0.9342	0.5037	0.7249	0.0973	0.3044	0.4062	N2:con	C18:pos		C5 H Cl O14 S3	415.82	0.616								0	level5						other
0.616_709.647	1.6875	0.2274	0.5096	0.0609	0.2401	1.2163	N2:con	C18:pos			709.647	0.616								0	level5						other
0.616_793.6083	1.6989	0.3106	0.5805	0.0274	0.1615	1.0304	N2:con	C18:pos			793.608	0.616								0	level5						other
0.616_829.6483	1.9404	0.2068	0.4886	0.1484	0.3789	1.0146	N2:con	C18:pos		C46 H94 N3 O3 P3	829.648	0.616								0	level5						other
0.617_234.0493	0.7119	0.3383	0.6015	0.5744	0.7689	0.9943	N2:con	C18:pos	Mfcd00010043	C16 H10 S	234.049	0.617	C20124	S8843		-0.001	-4.4618			1	level4					NULL	other
0.617_250.0232	1.3346	0.8102	0.9052	0.7988	0.9038	0.232	N2:con	C18:pos	Spiro[3h-indole-3,5'(4'h)-thiazol]-2-ol, 2'-(methylthio)-	C11 H10 N2 O S2	250.023	0.617		S4930317	HMDB0035974	-0.0003	-1.1953			3	level4	Organoheterocyclic compounds	Indoles and derivatives	Indolines	Indole and derivatives		other
0.617_331.8589	1.5204	0.326	0.5928	0.0414	0.1982	0.6385	N2:con	C18:pos		C4 H3 Cl N4 O2 P2 S3	331.859	0.617								0	level5						other
0.617_354.0495	0.718	0.8088	0.9044	0.5065	0.7239	0.9603	N2:con	C18:pos	Thiodicarb	C10 H18 N4 O4 S3	354.05	0.617	C18423	S10441969		0.0005	1.4109			1	level4					NULL	other
0.618_212.0674	0.8996	0.5739	0.7714	0.6098	0.7925	0.6057	N2:con	C18:pos		C4 H13 N4 O4 P	212.067	0.618								19	level5						other
0.618_239.1632	2.1347	0.7878	0.8945	0.5065	0.7239	0.1737	N2:con	C18:pos		C12 H21 N3 O2	239.163	0.618								0	level5						other
0.618_945.5577	1.3155	0.1644	0.4405	0.0414	0.1982	1.0731	N2:con	C18:pos			945.558	0.618								0	level5						other
0.619_244.0461	1.011	0.4987	0.7213	0.2586	0.5072	0.2735	N2:con	C18:pos	Mfcd00942304	C8 H12 N4 O S2	244.046	0.619	C15629	S4589397		0.0009	3.5927			1	level4					NULL	other
0.62_217.0351	1.2132	0.8628	0.9327	0.9188	0.9592	0.4416	N2:con	C18:pos		C8 H14 N P3	217.035	0.62								0	level5						other
0.62_434.1654	0.8199	0.4866	0.7127	0.443	0.6796	0.6055	N2:con	C18:pos	Flupentixol	C23 H25 F3 N2 O S	434.165	0.62	C11191	S4445173		0.0014	3.278			1	level4					NULL	other
0.621_196.0931	1.0043	0.1462	0.4192	0.1804	0.418	1.1147	N2:con	C18:pos	2-(n-heptanoyl)thiophene	C11 H16 O S	196.093	0.621		S124910	HMDB0040241	0.001	4.8506			1	level4	Organic oxygen compounds	Organooxygen compounds	Carbonyl compounds	Carbonyl compounds		other
0.621_213.04	3.1695	0.5255	0.7408	0.5065	0.7239	0.559	N2:con	C18:pos	N-lactoyl ethanolamine phosphate	C5 H12 N O6 P	213.04	0.621		S9725045	HMDB0032357	-0.0002	-1.1435			1	level4	Organic acids and derivatives	Organic phosphoric acids and derivatives	Phosphate esters	Organic acids		other
0.621_258.2419	0.5557	0.9423	0.9707	0.2372	0.486	0.2361	N2:con	C18:pos		C13 H30 N4 O	258.242	0.621								0	level5						other
0.621_349.2206	0.4799	0.0656	0.292	0.0609	0.2401	1.3388	N2:con	C18:pos		C15 H31 N3 O6	349.221	0.621								0	level5						other
0.622_261.1686	4.5212	0.0721	0.3015	0.0175	0.13	1.093	N2:con	C18:pos		C11 H23 N3 O4	261.169	0.622								0	level5						other
0.622_343.2104	1.0325	0.6635	0.8262	0.3565	0.6031	0.3429	N2:con	C18:pos		C18 H34 N O P S	343.21	0.622								0	level5						other
0.622_379.088	1.058	0.9328	0.9657	0.8384	0.9221	0.31	N2:con	C18:pos		C13 H23 N3 O4 P2 S	379.088	0.622								0	level5						other
0.623_201.0613	1.6567	0.9278	0.963	0.8384	0.9221	1.0709	N2:con	C18:pos	D-mannosamine	C6 H13 N O5	201.061	0.623						86.8	47.2	0	level5						other
0.624_248.1731	0.4806	0.5485	0.7546	0.6098	0.7925	0.6932	N2:con	C18:pos		C11 H24 N2 O4	248.173	0.624								0	level5						other
0.625_155.0694	0.8756	0.8313	0.9164	0.7988	0.9038	1.033	N2:con	C18:pos	L-histidine	C6 H9 N3 O2	155.069	0.625	C00135	MReference-473	HMDB0000177	-0.0001	-0.5184	93.7	94.2	5	level1	Organic acids and derivatives	Carboxylic acids and derivatives	Amino acids, peptides, and analogues	Amino acids	map00340 Histidine metabolism; map00410 beta-Alanine metabolism; map00970 Aminoacyl-tRNA biosynthesis; map01100 Metabolic pathways; map01230 Biosynthesis of amino acids; map02010 ABC transporters; map04974 Protein digestion and absorption; map05230 Central carbon metabolism in cancer;	other
0.625_261.1834	0.1261	0.5313	0.7442	0.6461	0.8178	0.4204	N2:con	C18:pos		C15 H23 N3 O	261.183	0.625								0	level5						other
0.626_169.0853	2.6857	0.0027	0.0805	0.0054	0.0812	1.477	N2:con	C18:pos	N.pi.-methyl-l-histidine	C7 H11 N3 O2	169.085	0.626	C01152	S58494	HMDB0000479	0.0001	0.7296			6	level4	Organic acids and derivatives	Carboxylic acids and derivatives	Amino acids, peptides, and analogues	Amino acids, peptides, and analogues	map00340 Histidine metabolism; map01100 Metabolic pathways;	up
0.626_199.1685	0.2941	0.0006	0.0458	0.002	0.0564	1.4404	N2:con	C18:pos	Diethylcarbamazine	C10 H21 N3 O	199.168	0.626	C07968	S2944	HMDB0014849	0	0.0312			1	level4	Organoheterocyclic compounds	Diazinanes	Piperazines	Piperazines	NULL	down
0.626_251.1269	1.1752	0.6774	0.8341	0.7988	0.9038	0.3348	N2:con	C18:pos		C12 H17 N3 O3	251.127	0.626								0	level5						other
0.626_253.1788	1.5327	0.3256	0.5927	0.1086	0.3226	0.6496	N2:con	C18:pos		C13 H23 N3 O2	253.179	0.626								0	level5						other
0.627_171.0508	1.0107	0.758	0.8792	0.9188	0.9592	0.3082	N2:con	C18:pos			171.051	0.627								0	level5						other
0.627_187.0246	1.077	0.521	0.738	0.8384	0.9221	0.6386	N2:con	C18:pos		C3 H10 N O6 P	187.025	0.627								0	level5						other
0.627_261.0611	0.8073	0.3087	0.5794	0.3051	0.5531	0.9385	N2:con	C18:pos		C6 H16 N O8 P	261.061	0.627								0	level5						other
0.627_319.2101	0.2692	0.0037	0.0927	0.0064	0.085	1.7098	N2:con	C18:pos		C14 H29 N3 O5	319.21	0.627								0	level5						down
0.628_174.1116	0.6043	0.6868	0.8402	0.9594	0.9794	0.8349	N2:con	C18:pos	L-arginine	C6 H14 N4 O2	174.112	0.628	C00062	BGI343	HMDB0000517	0	-0.1706	95.1	92.7	3	level1	Peptides	Amino acids	Common amino acids [Fig]	Amino acids	map00220 Arginine biosynthesis; map00330 Arginine and proline metabolism; map00472 D-Arginine and D-ornithine metabolism; map00970 Aminoacyl-tRNA biosynthesis; map01100 Metabolic pathways; map01230 Biosynthesis of amino acids; map02010 ABC transporters; map04150 mTOR signaling pathway; map04974 Protein digestion and absorption; map05014 Amyotrophic lateral sclerosis (ALS); map05132 Salmonella inf…	other
0.628_231.051	1.4279	0.8667	0.9346	1	1	0.3727	N2:con	C18:pos		C5 H14 N O7 P	231.051	0.628								0	level5						other
0.629_335.0452	2.0136	0.0021	0.0705	0.002	0.0564	0.8332	N2:con	C18:pos		C11 H19 N3 O P2 S2	335.045	0.629								0	level5						other
0.629_344.1181	1.117	0.3346	0.5985	0.1484	0.3789	0.7891	N2:con	C18:pos			344.118	0.629								0	level5						other
0.63_258.0615	2.184	0.4717	0.703	0.3051	0.5531	0.543	N2:con	C18:pos	Streptamine 5-phosphate	C6 H15 N2 O7 P	258.062	0.63	C03177	S23106939		-0.0002	-0.7676			3	level4					NULL	other
0.63_278.1467	0.3587	0.0068	0.1169	0.0054	0.0812	1.8132	N2:con	C18:pos		C11 H22 N2 O6	278.147	0.63							83.4	0	level5						down
0.63_315.1037	1.7173	0.0117	0.1453	0.0204	0.1391	1.1726	N2:con	C18:pos		C9 H24 N3 O3 P3	315.104	0.63								0	level5						up
0.63_318.1421	1.0094	0.6492	0.8179	0.7597	0.8793	0.7734	N2:con	C18:pos		C17 H22 N2 O2 S	318.142	0.63								0	level5						other
0.631_103.0996	1.7063	0.4496	0.6857	0.2586	0.5072	0.9091	N2:con	C18:pos	Choline	C5 H13 N O	103.1	0.631	C00114	MReference-886	HMDB0000097	-0.0001	-0.6602		90.3	0	level1	Organic nitrogen compounds	Organonitrogen compounds	Quaternary ammonium salts	Quaternary ammonium salts	map00260 Glycine, serine and threonine metabolism; map00564 Glycerophospholipid metabolism; map01100 Metabolic pathways; map02010 ABC transporters; map04725 Cholinergic synapse; map04976 Bile secretion; map05231 Choline metabolism in cancer;	other
0.631_235.1417	0.5354	0.7482	0.8733	0.6461	0.8178	0.8541	N2:con	C18:pos		C10 H21 N O5	235.142	0.631								0	level5						other
0.631_283.1287	2.4174	0.0267	0.2019	0.0362	0.1856	1.1228	N2:con	C18:pos	His-gln	C11 H17 N5 O4	283.129	0.631		S8079551		0.0007	2.3675			4	level4						up
0.632_245.0875	1.5334	0.4809	0.7092	0.4742	0.7015	1.4029	N2:con	C18:pos		C8 H16 N5 P S	245.088	0.632								0	level5						other
0.632_348.0928	1.4561	0.407	0.6527	0.2372	0.486	0.752	N2:con	C18:pos		C14 H17 N6 O P S	348.093	0.632								0	level5						other
0.632_470.2109	1.1176	0.9903	0.9949	0.6832	0.8365	0.3894	N2:con	C18:pos		C21 H35 N4 O4 P S	470.211	0.632								0	level5						other
0.633_150.9439	2.3656	0.3114	0.581	0.4742	0.7015	0.7578	N2:con	C18:pos			150.944	0.633								0	level5						other
0.633_271.1169	0.7956	0.3671	0.6233	0.1982	0.44	0.461	N2:con	C18:pos		C11 H17 N3 O5	271.117	0.633								0	level5						other
0.634_109.0638	0.5916	0.1764	0.4539	0.1484	0.3789	1.1865	N2:con	C18:pos	3,4-diaminopyridine	C5 H7 N3	109.064	0.634		S5705		-0.0002	-1.4254			3	level4						other
0.634_151.0635	0.8967	0.7064	0.851	0.7988	0.9038	0.86	N2:con	C18:pos	Paracetamol	C8 H9 N O2	151.064	0.634	C06804	S1906	HMDB0001859	0.0001	0.9434	29.1		17	level4	Benzenoids	Phenols	1-hydroxy-2-unsubstituted benzenoids	Phenols and derivatives	map04976 Bile secretion;	other
0.634_162.064	1.395	0.0725	0.3025	0.1639	0.3999	1.1245	N2:con	C18:pos	Gly-ser	C5 H10 N2 O4	162.064	0.634		S92542	HMDB0028850	0	-0.2731			3	level4	Organic acids and derivatives	Carboxylic acids and derivatives	Amino acids, peptides, and analogues	Amino acids, peptides, and analogues		other
0.635_127.0246	0.7857	0.934	0.9661	0.8384	0.9221	0.8919	N2:con	C18:pos			127.025	0.635								0	level5						other
0.635_148.9456	1.9793	0.1928	0.4712	0.2812	0.5296	0.9041	N2:con	C18:pos	[similar to: d-glucosamine; δmass: -30.1338 da]		148.946	0.635								0	level5						other
0.637_162.9701	3.9026	0.1464	0.4192	0.1086	0.3226	1.2569	N2:con	C18:pos		C2 H3 N3 O2 P2	162.97	0.637								0	level5						other
0.637_164.9593	0.5771	0.8238	0.9126	0.7988	0.9038	1.1844	N2:con	C18:pos			164.959	0.637								0	level5						other
0.637_200.9262	4.2872	0.19	0.4685	0.2812	0.5296	1.0561	N2:con	C18:pos			200.926	0.637								0	level5						other
0.637_218.0754	0.3605	0.6357	0.8089	0.7211	0.8577	1.4764	N2:con	C18:pos		C5 H10 N6 O4	218.075	0.637								0	level5						other
0.637_303.154	0.8507	0.8305	0.9157	0.9594	0.9794	0.8775	N2:con	C18:pos	Arg-glu	C11 H21 N5 O5	303.154	0.637		S295466		-0.0003	-1.0585			2	level4						other
0.638_180.9541	1.0348	0.8381	0.9202	0.9188	0.9592	0.6301	N2:con	C18:pos			180.954	0.638								0	level5						other
0.638_281.1108	0.6747	0.4199	0.6634	0.8384	0.9221	1.0427	N2:con	C18:pos	(2s)-3-hydroxy-2-({[(3s,4s,5r)-2,3,4-trihydroxy-5-(hydroxymethyl)tetrahydro-2-furanyl]methyl}amino)butanoic acid (non-preferred name)	C10 H19 N O8	281.111	0.638		S35014480	HMDB0037843	-0.0002	-0.8713			1	level4	Organic oxygen compounds	Organooxygen compounds	Carbohydrates and carbohydrate conjugates	Carbohydrates		other
0.638_341.0988	4.0851	0.055	0.2701	0.0774	0.2711	0.9966	N2:con	C18:pos		C11 H24 N3 O3 P S2	341.099	0.638								0	level5						other
0.639_121.0734	0.2497	0.4752	0.705	0.7988	0.9038	0.4496	N2:con	C18:pos	Tris(hydroxymethyl)aminomethane	C4 H11 N O3	121.073	0.639	C07182	S6257	HMDB0240288	-0.0005	-3.8491			1	level4	Organic nitrogen compounds	Organonitrogen compounds	Amines	Amines	NULL	other
0.639_154.0353	0.4075	0.6647	0.8267	0.413	0.6528	0.9383	N2:con	C18:pos			154.035	0.639								0	level5						other
0.639_185.0913	1.8292	0.2846	0.5603	0.4742	0.7015	0.5783	N2:con	C18:pos		C6 H11 N5 O2	185.091	0.639								0	level5						other
0.639_287.2216	1.1095	0.4547	0.6899	0.413	0.6528	0.3133	N2:con	C18:pos		C14 H29 N3 O3	287.222	0.639								0	level5						other
0.639_346.1856	0.8577	0.7961	0.8988	0.6832	0.8365	0.3457	N2:con	C18:pos		C14 H26 N4 O6	346.186	0.639								0	level5						other
0.64_111.0296	1.3957	0.9197	0.9585	0.9594	0.9794	0.5595	N2:con	C18:pos	[similar to: histamine; δmass: -0.0501 da]		111.03	0.64								0	level5						other
0.64_132.0522	0.6313	0.2791	0.5561	0.6832	0.8365	0.9442	N2:con	C18:pos	[similar to: l(+)-ornithine; δmass: -0.0377 da]		132.052	0.64								0	level5						other
0.64_190.0327	1.2218	0.9914	0.9955	1	1	0.4843	N2:con	C18:pos		C6 H11 N2 O P S	190.033	0.64								0	level5						other
0.64_262.005	0.7035	0.683	0.8374	0.54	0.7459	0.6963	N2:con	C18:pos		C5 H17 N2 P3 S2	262.005	0.64								0	level5						other
0.64_288.132	0.8448	0.3091	0.5794	0.3565	0.6031	0.6521	N2:con	C18:pos		C12 H20 N2 O6	288.132	0.64								0	level5						other
0.64_318.0825	0.7147	0.0804	0.3173	0.0473	0.2104	0.9322	N2:con	C18:pos	Atreleuton	C16 H15 F N2 O2 S	318.082	0.64		S2343238		-0.0013	-4.0686			1	level4						other
0.64_323.0878	4.486	0.0497	0.2589	0.0774	0.2711	1.0547	N2:con	C18:pos		C12 H13 N5 O6	323.088	0.64								0	level5						up
0.641_132.5539	0.6748	0.6803	0.8357	1	1	0.8287	N2:con	C18:pos	[similar to: l-aspartic acid; δmass: -0.4837 da]		132.554	0.641								0	level5						other
0.641_325.1242	2.5082	0.1742	0.452	0.2586	0.5072	1.1383	N2:con	C18:pos		C10 H23 N5 O3 S2	325.124	0.641								0	level5						other
0.643_121.064	0.6019	0.2727	0.5512	0.6832	0.8365	1.1094	N2:con	C18:pos		C6 H7 N3	121.064	0.643								0	level5						other
0.643_184.025	2.0192	0.1123	0.3698	0.0869	0.288	1.1385	N2:con	C18:pos		C5 H14 O P2 S	184.025	0.643								0	level5						other
0.643_239.0906	2.0103	0.6403	0.8115	0.9188	0.9592	0.3478	N2:con	C18:pos		C10 H13 N3 O4	239.091	0.643								0	level5						other
0.643_264.1042	0.6133	0.1922	0.4707	0.6461	0.8178	1.1467	N2:con	C18:pos	Thiamine	C12 H16 N4 O S	264.104	0.643	C00378	MReference-827	HMDB0000235	-0.0003	-1.0057		94.9	2	level1	Organoheterocyclic compounds	Diazines	Pyrimidines and pyrimidine derivatives	Pyrimidines and pyrimidine derivatives	map00730 Thiamine metabolism; map01100 Metabolic pathways; map02010 ABC transporters; map04122 Sulfur relay system; map04977 Vitamin digestion and absorption;	other
0.643_318.1534	0.6849	0.2214	0.5035	0.3051	0.5531	0.6548	N2:con	C18:pos	Tiemonium	C18 H24 N O2 S	318.153	0.643		S5274		0.0007	2.0682			1	level4						other
0.643_345.0822	0.3766	0.0075	0.1207	0.0054	0.0812	1.5438	N2:con	C18:pos		C13 H21 N3 O2 P2 S	345.082	0.643								0	level5						down
0.643_75.0321	3.6583	0.1307	0.3969	0.2586	0.5072	1.0781	N2:con	C18:pos	Glycine	C2 H5 N O2	75.0321	0.643	C00037	S730	HMDB0000123	0	0.428			5	level4	Organic acids and derivatives	Carboxylic acids and derivatives	Amino acids, peptides, and analogues	Amino acids	map00120 Primary bile acid biosynthesis; map00230 Purine metabolism; map00260 Glycine, serine and threonine metabolism; map00310 Lysine degradation; map00440 Phosphonate and phosphinate metabolism; map00480 Glutathione metabolism; map00630 Glyoxylate and dicarboxylate metabolism; map00730 Thiamine metabolism; map00860 Porphyrin and chlorophyll metabolism; map00970 Aminoacyl-tRNA biosynthesis; map…	other
0.644_122.587	1.4727	0.4836	0.7112	0.7211	0.8577	0.6768	N2:con	C18:pos			122.587	0.644								0	level5						other
0.644_166.0909	1.1509	0.3592	0.617	0.413	0.6528	0.457	N2:con	C18:pos		C10 H15 P	166.091	0.644								0	level5						other
0.644_301.2353	0.3543	0.795	0.8981	0.9594	0.9794	0.5704	N2:con	C18:pos		C15 H31 N3 O3	301.235	0.644								0	level5						other
0.645_105.0425	1.0807	0.2184	0.5014	0.6098	0.7925	0.6852	N2:con	C18:pos	L-serine	C3 H7 N O3	105.043	0.645	C00065	BGI378	HMDB0000187	-0.0001	-0.7709	94	91.2	3	level1	Peptides	Amino acids	Common amino acids [Fig]	Amino acids	map00260 Glycine, serine and threonine metabolism; map00270 Cysteine and methionine metabolism; map00600 Sphingolipid metabolism; map00630 Glyoxylate and dicarboxylate metabolism; map00920 Sulfur metabolism; map00970 Aminoacyl-tRNA biosynthesis; map01100 Metabolic pathways; map01200 Carbon metabolism; map01230 Biosynthesis of amino acids; map02010 ABC transporters; map04071 Sphingolipid signaling…	other
0.645_149.0688	1.4659	0.3115	0.581	0.413	0.6528	0.46	N2:con	C18:pos	N,n-dihydroxy-l-valine	C5 H11 N O4	149.069	0.645	C20314	S26332135		0	0.0102	53.5		1	level4					map01100 Metabolic pathways;	other
0.645_193.0586	1.5554	0.4275	0.6681	0.443	0.6796	0.5632	N2:con	C18:pos	Glucuronamide	C6 H11 N O6	193.059	0.645		S19951913		0	-0.0468			2	level4						other
0.645_194.9698	0.6263	0.8943	0.9482	0.9188	0.9592	0.7319	N2:con	C18:pos			194.97	0.645								0	level5						other
0.645_300.0715	0.6475	0.0477	0.2558	0.0274	0.1615	1.1656	N2:con	C18:pos	Î²-d-3-ribofuranosyluric acid	C10 H12 N4 O7	300.072	0.645	C05513	S144595	HMDB0029920	0.0009	2.9103			2	level4	Organoheterocyclic compounds	Imidazopyrimidines	Purines and purine derivatives	Purines and derivatives	map00230 Purine metabolism; map01100 Metabolic pathways;	down
0.645_301.2367	0.358	0.877	0.9401	1	1	0.535	N2:con	C18:pos		C15 H31 N3 O3	301.237	0.645								0	level5						other
0.645_336.1639	0.4111	0.0707	0.2998	0.1086	0.3226	1.255	N2:con	C18:pos		C12 H24 N4 O7	336.164	0.645								0	level5						other
0.646_122.5864	1.8032	0.053	0.2668	0.0973	0.3044	1.2793	N2:con	C18:pos			122.586	0.646								0	level5						other
0.646_144.0899	1.4693	0.0679	0.2951	0.0414	0.1982	1.0018	N2:con	C18:pos	4-amino-1-piperidinecarboxylic acid	C6 H12 N2 O2	144.09	0.646	C16837	S392950	HMDB0060385	0	0.237	1.3		2	level4	Organoheterocyclic compounds	Piperidines	Piperidinecarboxylic acids and derivatives	Piperidinecarboxylic acids and derivatives	NULL	other
0.646_150.6182	0.3401	0.6883	0.8412	0.8785	0.9428	0.666	N2:con	C18:pos			150.618	0.646								0	level5						other
0.646_168.0508	1.1551	0.5377	0.7484	0.413	0.6528	0.7376	N2:con	C18:pos			168.051	0.646								0	level5						other
0.646_223.1053	0.5064	0.0365	0.2333	0.0537	0.2258	1.0389	N2:con	C18:pos		C8 H17 N O6	223.105	0.646								0	level5						down
0.646_245.1737	1.8792	0.1138	0.3721	0.1341	0.36	1.1041	N2:con	C18:pos	Lysylvaline	C11 H23 N3 O3	245.174	0.646		S124103	HMDB0028964	-0.0003	-1.0299			2	level4	Organic acids and derivatives	Carboxylic acids and derivatives	Amino acids, peptides, and analogues	Amino acids, peptides, and analogues		other
0.646_398.1372	1.2878	0.2838	0.5594	0.1484	0.3789	0.3891	N2:con	C18:pos	S-adenosylmethionine	C15 H22 N6 O5 S	398.137	0.646	C00019	BGI507		-0.0001	-0.1891	88.9	87.2	2	level1	Vitamins and Cofactors	Cofactors	Coenzymes [Fig]	Cofactors	map00270 Cysteine and methionine metabolism; map00330 Arginine and proline metabolism; map01100 Metabolic pathways; map01230 Biosynthesis of amino acids; map04122 Sulfur relay system;	other
0.647_155.0199	2.0144	0.1495	0.4223	0.0774	0.2711	0.9742	N2:con	C18:pos			155.02	0.647								0	level5						other
0.647_204.1219	0.3267	0.839	0.9205	0.443	0.6796	0.31	N2:con	C18:pos	(+)-gamma-hydroxy-l-homoarginine	C7 H16 N4 O3	204.122	0.647	C08286	S390183		-0.0003	-1.4683			1	level4					NULL	other
0.647_270.0615	1.9552	0.8548	0.9289	0.8785	0.9428	0.9578	N2:con	C18:pos	Leflunomide	C12 H9 F3 N2 O2	270.062	0.647	C07905	S3762	HMDB0015229	-0.0001	-0.491			3	level4	Benzenoids	Benzene and substituted derivatives	Anilides	Benzene and derivatives	NULL	other
0.647_306.1535	0.5702	0.2187	0.5017	0.0973	0.3044	0.679	N2:con	C18:pos		C14 H27 Cl N2 O S	306.154	0.647								0	level5						other
0.648_125.0146	4.1097	0.1504	0.4232	0.0973	0.3044	1.6622	N2:con	C18:pos	Taurine	C2 H7 N O3 S	125.015	0.648	C00245	MReference-654	HMDB0000251	-0.0001	-0.4809	41.4	98	1	level1	Organic acids and derivatives	Organic sulfonic acids and derivatives	Organosulfonic acids and derivatives	Organic acids	map00120 Primary bile acid biosynthesis; map00430 Taurine and hypotaurine metabolism; map00920 Sulfur metabolism; map01100 Metabolic pathways; map02010 ABC transporters; map04080 Neuroactive ligand-receptor interaction;	other
0.648_146.9966	2.8654	0.5166	0.7342	0.1982	0.44	0.9924	N2:con	C18:pos	[similar to: l-glutamic acid; δmass: -0.0566 da]		146.997	0.648								0	level5						other
0.648_151.0244	1.022	0.7405	0.8692	0.6832	0.8365	0.702	N2:con	C18:pos	[similar to: minocycline; δmass: -306.1605 da]		151.024	0.648								0	level5						other
0.648_161.105	2.0336	0.327	0.593	0.1982	0.44	1.0791	N2:con	C18:pos	L(-)-carnitine	C7 H15 N O3	161.105	0.648	C00318	MReference-1837	HMDB0000062	-0.0002	-1.1105		96.2	3	level2	Organic nitrogen compounds	Organonitrogen compounds	Quaternary ammonium salts	Quaternary ammonium salts	map04714 Thermogenesis; map04976 Bile secretion;	other
0.648_480.2064	0.3086	0.0089	0.1299	0.015	0.121	1.3679	N2:con	C18:pos		C24 H29 N6 O3 P	480.206	0.648								0	level5						down
0.648_85.0528	0.992	0.2776	0.5552	0.2812	0.5296	1.3106	N2:con	C18:pos	2-pyrrolidone	C4 H7 N O	85.0528	0.648		S11530	HMDB0002039	0	0.5722	88.3		2	level4	Organoheterocyclic compounds	Pyrrolidines	Pyrrolidones	Pyrrolidones		other
0.649_102.0794	4.2843	0.5913	0.7822	0.2586	0.5072	0.4267	N2:con	C18:pos	N-nitrosodiethylamine	C4 H10 N2 O	102.079	0.649	C14422	S5708		0	0.3391			1	level4					NULL	other
0.649_103.0633	0.9716	0.2063	0.488	0.1484	0.3789	1.3477	N2:con	C18:pos	Υ-aminobutyric acid (gaba)	C4 H9 N O2	103.063	0.649	C00334	MReference-796	HMDB0000112	0	0.0767	80.8	81.4	15	level2	Organic acids and derivatives	Carboxylic acids and derivatives	Amino acids, peptides, and analogues	Amino acids, peptides, and analogues	map00250 Alanine, aspartate and glutamate metabolism; map00330 Arginine and proline metabolism; map00410 beta-Alanine metabolism; map00650 Butanoate metabolism; map00760 Nicotinate and nicotinamide metabolism; map01100 Metabolic pathways; map04024 cAMP signaling pathway; map04080 Neuroactive ligand-receptor interaction; map04721 Synaptic vesicle cycle; map04723 Retrograde endocannabinoid signalin…	other
0.649_155.0193	1.7783	0.2937	0.5677	0.3302	0.5778	0.7472	N2:con	C18:pos	D-aspartate	C4 H7 N O4	155.019	0.649						33.2		0	level5						other
0.649_191.9716	2.4989	0.1588	0.4337	0.1982	0.44	0.7543	N2:con	C18:pos		C H2 N6 O2 P2	191.972	0.649								0	level5						other
0.649_208.9489	1.3876	0.0803	0.3172	0.0609	0.2401	0.9929	N2:con	C18:pos		C3 H6 N3 P3 S	208.949	0.649								0	level5						other
0.649_245.0297	0.3497	0.1156	0.3744	0.1639	0.3999	0.9674	N2:con	C18:pos		C9 H14 N O P3	245.03	0.649								0	level5						other
0.649_335.1322	2.0052	0.2202	0.5026	0.6098	0.7925	0.9608	N2:con	C18:pos	N4-(beta-n-acetyl-d-glucosaminyl)-l-asparagine	C12 H21 N3 O8	335.132	0.649	C04540	S110370	HMDB0000489	-0.0007	-1.9854			1	level4	Organic oxygen compounds	Organooxygen compounds	Carbohydrates and carbohydrate conjugates	Carbohydrates	NULL	other
0.649_89.0477	1.0101	0.8077	0.9041	0.7211	0.8577	0.3331	N2:con	C18:pos	Β-alanine	C3 H7 N O2	89.0477	0.649	C00099	MReference-599	HMDB0000056	0	-0.1367	46.3	96	8	level2	Organic acids and derivatives	Carboxylic acids and derivatives	Amino acids, peptides, and analogues	Amino acids, peptides, and analogues	map00240 Pyrimidine metabolism; map00410 beta-Alanine metabolism; map00640 Propanoate metabolism; map00770 Pantothenate and CoA biosynthesis; map01100 Metabolic pathways; map04080 Neuroactive ligand-receptor interaction; map04974 Protein digestion and absorption;	other
0.65_187.0962	1.3328	0.6308	0.805	0.3565	0.6031	0.3547	N2:con	C18:pos	5-guanidino-3-methyl-2-oxopentanoic acid	C7 H13 N3 O3	187.096	0.65	C20234	S27471432		0.0005	2.8669			1	level4					NULL	other
0.65_251.007	0.4041	0.3526	0.6136	0.54	0.7459	1.205	N2:con	C18:pos		C4 H6 N5 O6 P	251.007	0.65								0	level5						other
0.65_362.1678	0.1705	0.0015	0.0631	0.0037	0.073	1.896	N2:con	C18:pos	2-(1-ethyl-2-pyrrolidinyl)-5-[5-(ethylsulfonyl)-2-methoxyphenyl]-1h-pyrrole	C19 H26 N2 O3 S	362.168	0.65	C11709	S391606		0.0013	3.6809			1	level4					NULL	down
0.651_188.1271	0.6954	0.5946	0.7834	0.7211	0.8577	0.4975	N2:con	C18:pos	Homo-l-arginine	C7 H16 N4 O2	188.127	0.651	C01924	S8732	HMDB0000670	-0.0002	-1.2407			2	level4	Organic acids and derivatives	Carboxylic acids and derivatives	Amino acids, peptides, and analogues	Amino acids, peptides, and analogues	NULL	other
0.651_229.0555	1.2773	0.4077	0.6532	0.443	0.6796	0.9992	N2:con	C18:pos		C6 H18 N O2 P3	229.055	0.651								0	level5						other
0.651_241.0465	1.5001	0.5661	0.7656	0.3842	0.6286	0.409	N2:con	C18:pos		C5 H12 N3 O6 P	241.047	0.651								0	level5						other
0.651_263.1004	0.5549	0.3176	0.5861	0.413	0.6528	0.6331	N2:con	C18:pos		C14 H19 N P2	263.1	0.651								0	level5						other
0.652_201.0404	2.1211	0.7341	0.8677	0.4742	0.7015	1.1787	N2:con	C18:pos		C4 H12 N O6 P	201.04	0.652								0	level5						other
0.652_206.9907	0.7079	0.8177	0.9099	0.8384	0.9221	0.6756	N2:con	C18:pos		C7 H N3 O5	206.991	0.652								0	level5						other
0.652_237.0845	2.6299	0.0563	0.2725	0.0869	0.288	1.2498	N2:con	C18:pos	Fructosylglycine	C8 H15 N O7	237.084	0.652		S2339006	HMDB0060278	-0.0004	-1.5535			6	level4	Organic acids and derivatives	Carboxylic acids and derivatives	Amino acids, peptides, and analogues	Amino acids, peptides, and analogues		other
0.652_330.1414	1.3394	0.3475	0.6088	0.1982	0.44	0.774	N2:con	C18:pos	Oxomemazine	C18 H22 N2 O2 S	330.141	0.652		S18281	HMDB0240230	0.0012	3.7369			2	level4	Organoheterocyclic compounds	Benzothiazines	Phenothiazines	Phenothiazines		other
0.652_372.2362	9.2565	0.3473	0.6088	0.1982	0.44	0.9729	N2:con	C18:pos		C17 H32 N4 O5	372.236	0.652								0	level5						other
0.653_167.0711	16.3239	0.1827	0.4601	0.1208	0.3417	0.9453	N2:con	C18:pos		C5 H14 N O3 P	167.071	0.653								0	level5						other
0.653_173.0926	0.9093	0.8265	0.9134	0.8384	0.9221	0.4212	N2:con	C18:pos			173.093	0.653								0	level5						other
0.653_178.1208	2.745	0.3637	0.6208	0.6098	0.7925	1.3403	N2:con	C18:pos		C8 H18 O4	178.121	0.653								0	level5						other
0.653_197.0772	0.6663	0.4269	0.6675	0.7211	0.8577	0.8921	N2:con	C18:pos			197.077	0.653								0	level5						other
0.653_222.9647	0.4457	0.8099	0.9052	0.8785	0.9428	1.1926	N2:con	C18:pos		C4 H6 N3 O2 P S2	222.965	0.653								0	level5						other
0.653_407.2268	1.0037	0.7402	0.8692	0.6098	0.7925	0.5682	N2:con	C18:pos		C17 H33 N3 O8	407.227	0.653								0	level5						other
0.654_160.0738	1.0391	0.6934	0.8433	0.6098	0.7925	0.6615	N2:con	C18:pos	Diethyl malonate	C7 H12 O4	160.074	0.654		S13863636	HMDB0029573	0.0002	1.5613			13	level4	Organic acids and derivatives	Carboxylic acids and derivatives	Dicarboxylic acids and derivatives	Organic acids		other
0.654_169.0349	1.4239	0.8783	0.9405	0.6098	0.7925	0.2253	N2:con	C18:pos	O-acetyl-l-serine	C5 H9 N O4	169.035	0.654						36		0	level5						other
0.654_220.0691	0.748	0.1642	0.4403	0.1804	0.418	0.9955	N2:con	C18:pos	Ser-asp	C7 H12 N2 O6	220.069	0.654		S16568372		-0.0005	-2.2258			3	level4						other
0.655_114.0792	0.7773	0.9877	0.9935	0.7988	0.9038	0.4103	N2:con	C18:pos	1-nitrosopiperidine (npip)	C5 H10 N2 O	114.079	0.655	C19284	MReference-3370		-0.0001	-0.6486		34.5	4	level3					NULL	other
0.655_131.0582	1.5499	0.5273	0.7415	0.5744	0.7689	0.5686	N2:con	C18:pos	Cis-4-hydroxy-d-proline	C5 H9 N O3	131.058	0.655	C01015	BGI185	HMDB0240251	-0.0001	-0.5866	91	88.5	17	level1	Organic acids and derivatives	Carboxylic acids and derivatives	Amino acids, peptides, and analogues	Amino acids, peptides, and analogues	NULL	other
0.655_146.0692	1.2739	0.0839	0.3246	0.1086	0.3226	0.7055	N2:con	C18:pos	Dl-glutamine	C5 H10 N2 O3	146.069	0.655	C00303	S718	HMDB0013240	0	0.1325			6	level4	Organic acids and derivatives	Carboxylic acids and derivatives	Amino acids, peptides, and analogues	Amino acids, peptides, and analogues	NULL	other
0.655_175.1207	1.588	0.2739	0.5521	0.2171	0.4623	1.0043	N2:con	C18:pos		C8 H17 N O3	175.121	0.655								0	level5						other
0.655_186.1183	11.3239	0.4228	0.6647	0.3302	0.5778	1.0039	N2:con	C18:pos	[similar to: proline; δmass: 71.0550 da]		186.118	0.655								0	level5						other
0.655_201.1841	0.2226	0.036	0.2314	0.0362	0.1856	1.9517	N2:con	C18:pos		C10 H23 N3 O	201.184	0.655								0	level5						down
0.655_272.1368	0.3485	0.0063	0.1141	0.0045	0.0781	1.559	N2:con	C18:pos		C12 H20 N2 O5	272.137	0.655								0	level5						down
0.655_294.1426	0.7632	0.2759	0.5538	0.3565	0.6031	0.5019	N2:con	C18:pos			294.143	0.655								0	level5						other
0.656_179.0794	1.2028	0.6292	0.804	0.5744	0.7689	0.2365	N2:con	C18:pos	D-mannosamine	C6 H13 N O5	179.079	0.656	C03570	BGI241		0	-0.1001	1.4		10	level3	Carbohydrates	Monosaccharides	Amino sugars [Fig]	Carbohydrates	NULL	other
0.656_191.0169	3.112	0.7455	0.8717	0.8785	0.9428	0.3674	N2:con	C18:pos		C6 H10 N O2 P S	191.017	0.656								0	level5						other
0.656_213.0514	0.6278	0.3326	0.5975	0.1982	0.44	0.9636	N2:con	C18:pos		C4 H12 N3 O5 P	213.051	0.656								0	level5						other
0.657_119.0582	1.0671	0.424	0.6659	0.6832	0.8365	0.4753	N2:con	C18:pos	L-threonine	C4 H9 N O3	119.058	0.657	C00188	BGI380	HMDB0000167	-0.0001	-0.6008	93.2	91.8	10	level1	Peptides	Amino acids	Common amino acids [Fig]	Amino acids	map00260 Glycine, serine and threonine metabolism; map00290 Valine, leucine and isoleucine biosynthesis; map00860 Porphyrin and chlorophyll metabolism; map00970 Aminoacyl-tRNA biosynthesis; map01100 Metabolic pathways; map01230 Biosynthesis of amino acids; map02010 ABC transporters; map04974 Protein digestion and absorption; map04978 Mineral absorption;	other
0.657_119.0586	1.1804	0.9105	0.9548	0.8785	0.9428	0.4548	N2:con	C18:pos	L-allo-threonine	C4 H9 N O3	119.059	0.657	C05519	BGI339		0.0004	3.4092	90.1	82.6	10	level1					map00260 Glycine, serine and threonine metabolism; map01100 Metabolic pathways;	other
0.657_181.1036	0.8442	0.8564	0.9296	0.8785	0.9428	0.2168	N2:con	C18:pos	[similar to: amphomycin; δmass: -1108.5468 da]		181.104	0.657								0	level5						other
0.657_204.0605	0.2433	0.9724	0.987	1	1	1.0208	N2:con	C18:pos		C4 H8 N6 O4	204.06	0.657								0	level5						other
0.657_218.0199	1.5543	0.3685	0.6246	0.2372	0.486	0.4918	N2:con	C18:pos		C5 H7 N4 O4 P	218.02	0.657								0	level5						other
0.657_219.0742	2.5112	0.0086	0.1275	0.0274	0.1615	1.4329	N2:con	C18:pos	O-(3-carboxypropanoyl)homoserine	C8 H13 N O6	219.074	0.657		S929		-0.0001	-0.5491			3	level4						up
0.657_242.137	4.7123	0.7518	0.8754	0.7211	0.8577	0.4208	N2:con	C18:pos		C10 H18 N4 O3	242.137	0.657								0	level5						other
0.657_262.1064	0.7545	0.7412	0.8697	0.8384	0.9221	0.3242	N2:con	C18:pos			262.106	0.657								0	level5						other
0.657_267.095	0.9524	0.7718	0.8868	1	1	0.8212	N2:con	C18:pos	Neuraminic acid	C9 H17 N O8	267.095	0.657	C06469	S447972	HMDB0000830	-0.0004	-1.4359			4	level4	Organic oxygen compounds	Organooxygen compounds	Carbohydrates and carbohydrate conjugates	Carbohydrates	NULL	other
0.657_287.067	1.835	0.1275	0.3922	0.1484	0.3789	1.1097	N2:con	C18:pos		C10 H14 N3 O5 P	287.067	0.657								0	level5						other
0.657_287.0678	1.8986	0.0662	0.2929	0.0609	0.2401	1.2289	N2:con	C18:pos	Incadronic acid	C8 H19 N O6 P2	287.068	0.657		S3571		-0.001	-3.312			1	level4						other
0.657_288.0768	1.5893	0.0115	0.1444	0.0054	0.0812	0.5928	N2:con	C18:pos		C15 H8 N6 O	288.077	0.657								0	level5						other
0.657_316.1268	4.656	0.7659	0.8841	0.7211	0.8577	0.3582	N2:con	C18:pos		C13 H20 N2 O7	316.127	0.657								0	level5						other
0.657_356.2416	3.6573	0.1574	0.4317	0.3302	0.5778	1.3049	N2:con	C18:pos		C17 H32 N4 O4	356.242	0.657								0	level5						other
0.658_155.0347	5.1549	0.0718	0.3011	0.0609	0.2401	1.2011	N2:con	C18:pos	N-methylethanolamine phosphate	C3 H10 N O4 P	155.035	0.658	C01210	S388545	HMDB0060173	-0.0001	-0.4223			3	level4	Organic acids and derivatives	Organic phosphoric acids and derivatives	Phosphate esters	Organic acids	map00564 Glycerophospholipid metabolism;	other
0.658_157.0848	0.5802	0.9026	0.9526	1	1	0.9311	N2:con	C18:pos		C6 H11 N3 O2	157.085	0.658								0	level5						other
0.658_161.0687	1.3034	0.3616	0.6193	0.5065	0.7239	0.4419	N2:con	C18:pos	.alpha.-aminoadipic acid	C6 H11 N O4	161.069	0.658		S456		-0.0001	-0.4644	34.2	35.8	14	level4						other
0.658_203.0901	0.7804	0.1917	0.4702	0.3565	0.6031	0.5176	N2:con	C18:pos	Glycylglutamine	C7 H13 N3 O4	203.09	0.658		S519616	HMDB0028839	-0.0005	-2.3256			6	level4	Organic acids and derivatives	Carboxylic acids and derivatives	Amino acids, peptides, and analogues	Amino acids, peptides, and analogues		other
0.658_218.019	1.4047	0.4381	0.6763	0.1982	0.44	0.5249	N2:con	C18:pos		C8 H13 O P3	218.019	0.658								0	level5						other
0.658_259.0662	1.1889	0.9771	0.989	0.9594	0.9794	0.8637	N2:con	C18:pos	Azatepa	C8 H14 N5 O P S	259.066	0.658		S29057		0.0005	1.903			1	level4						other
0.658_289.056	0.9394	0.6361	0.8091	0.8384	0.9221	0.2553	N2:con	C18:pos		C9 H11 N3 O8	289.056	0.658								0	level5						other
0.658_295.0587	3.4765	0.0018	0.0683	0.003	0.0673	1.6617	N2:con	C18:pos		C8 H17 N5 O S3	295.059	0.658								0	level5						up
0.659_112.0638	0.7697	0.3268	0.593	0.2171	0.4623	0.4326	N2:con	C18:pos		C5 H8 N2 O	112.064	0.659								0	level5						other
0.659_169.5822	0.7735	0.7037	0.8498	0.443	0.6796	0.4514	N2:con	C18:pos			169.582	0.659								0	level5						other
0.659_184.1576	0.2225	0.0366	0.2336	0.0362	0.1856	1.8492	N2:con	C18:pos		C10 H20 N2 O	184.158	0.659								0	level5						down
0.659_188.0172	0.3639	0.1015	0.3532	0.2171	0.4623	0.9343	N2:con	C18:pos		C3 H8 O9	188.017	0.659								0	level5						other
0.659_248.038	0.3532	0.0692	0.2966	0.0774	0.2711	1.448	N2:con	C18:pos	884916	C8 H13 N2 O3 P S	248.038	0.659	C19036	S8915		-0.0005	-1.8776			1	level4					NULL	other
0.659_276.143	0.5343	0.0602	0.281	0.1086	0.3226	0.9146	N2:con	C18:pos		C10 H20 N4 O5	276.143	0.659								0	level5						other
0.659_338.0611	0.6787	0.72	0.8592	0.413	0.6528	0.3368	N2:con	C18:pos	Zmp	C9 H15 N4 O8 P	338.061	0.659	C04677	S58620	HMDB0001517	-0.0017	-4.9311			1	level4	Nucleosides, nucleotides, and analogues	Imidazole ribonucleosides and ribonucleotides	1-ribosyl-imidazolecarboxamides	Imidazole and derivatives	map00230 Purine metabolism; map00340 Histidine metabolism; map01100 Metabolic pathways; map04152 AMPK signaling pathway;	other
0.659_390.1635	0.3349	0.1031	0.3561	0.1341	0.36	0.8621	N2:con	C18:pos		C16 H26 N2 O9	390.163	0.659								0	level5						other
0.659_86.0368	0.9479	0.2557	0.5377	0.413	0.6528	1.3855	N2:con	C18:pos	Biacetyl	C4 H6 O2	86.0368	0.659	C00741	S630	HMDB0003407	0	-0.1688			12	level4	Organic oxygen compounds	Organooxygen compounds	Carbonyl compounds	Carbonyl compounds	map00650 Butanoate metabolism;	other
0.66_130.0744	0.7907	0.5647	0.7646	0.54	0.7459	0.2757	N2:con	C18:pos	(2s)-2-piperazinecarboxylic acid	C5 H10 N2 O2	130.074	0.66	C19783	S1236875		0.0002	1.5708			6	level4					NULL	other
0.66_175.0957	0.1889	0.2024	0.4834	0.413	0.6528	0.799	N2:con	C18:pos	L-citrulline	C6 H13 N3 O3	175.096	0.66	C00327	BGI349	HMDB0000904	0	-0.1548	93.1	89.7	3	level1	Peptides	Amino acids	Other amino acids [Fig]	Amino acids	map00220 Arginine biosynthesis; map01100 Metabolic pathways; map01230 Biosynthesis of amino acids;	other
0.66_197.0898	1.5169	0.4199	0.6634	0.5065	0.7239	0.5608	N2:con	C18:pos		C6 H15 N O6	197.09	0.66								0	level5						other
0.66_233.1009	1.1744	0.8712	0.9372	0.7211	0.8577	0.2204	N2:con	C18:pos	Ser-gln	C8 H15 N3 O5	233.101	0.66		S14732171		-0.0003	-1.3167			6	level4						other
0.66_240.9573	0.2285	0.1503	0.4231	0.9594	0.9794	0.9468	N2:con	C18:pos		C3 H6 N3 O4 P3	240.957	0.66								0	level5						other
0.66_93.0578	1.3908	0.9823	0.9909	0.9594	0.9794	0.7967	N2:con	C18:pos	Aniline	C6 H7 N	93.0578	0.66	C00292	S5889	HMDB0003012	0	-0.2103			3	level4	Benzenoids	Benzene and substituted derivatives	Aniline and substituted anilines	Benzene and derivatives		other
0.66_97.0526	0.8764	0.9712	0.9862	0.9594	0.9794	0.3436	N2:con	C18:pos	Kahweofuran	C5 H7 N O	97.0526	0.66		S122556	HMDB0032968	-0.0001	-1.1555		34.5	4	level4	Organoheterocyclic compounds	Azoles	Oxazoles	Oxazoles		other
0.661_132.0897	0.7695	0.3662	0.6229	0.3842	0.6286	0.4874	N2:con	C18:pos	D-ornithine	C5 H12 N2 O2	132.09	0.661	C00515	BGI245	HMDB0003374	-0.0002	-1.3815	96	89.6	4	level1	Organic acids and derivatives	Carboxylic acids and derivatives	Amino acids, peptides, and analogues	Amino acids, peptides, and analogues	map00472 D-Arginine and D-ornithine metabolism; map01100 Metabolic pathways;	other
0.661_145.0613	1.3923	0.0338	0.2251	0.0973	0.3044	1.2353	N2:con	C18:pos			145.061	0.661								0	level5						up
0.661_158.0688	0.9019	0.5853	0.779	0.5065	0.7239	0.3334	N2:con	C18:pos	Oxiracetam	C6 H10 N2 O3	158.069	0.661		S4465		-0.0003	-1.905			4	level4						other
0.661_183.0563	0.4688	0.0022	0.0721	0.0013	0.0451	1.7549	N2:con	C18:pos	Choline o-sulfate	C5 H13 N O4 S	183.056	0.661	C00919	S471		-0.0002	-1.0317			1	level4					map02010 ABC transporters;	down
0.661_199.0369	0.468	0.8809	0.9418	0.9188	0.9592	0.1989	N2:con	C18:pos			199.037	0.661								0	level5						other
0.661_202.0451	2.0594	0.6988	0.8466	0.443	0.6796	1.2313	N2:con	C18:pos	[similar to: d-(+)-maltose; δmass: -140.0711 da]		202.045	0.661								0	level5						other
0.661_243.1575	0.5893	0.2458	0.5268	0.443	0.6796	0.8359	N2:con	C18:pos	Lys-pro	C11 H21 N3 O3	243.157	0.661		S2705593		-0.0008	-3.23			2	level4						other
0.661_651.2225	0.508	0.6922	0.8425	0.3302	0.5778	0.8052	N2:con	C18:pos		C32 H39 N5 O4 P2 S	651.222	0.661								0	level5						other
0.662_101.0477	1.209	0.1466	0.4193	0.2586	0.5072	0.4628	N2:con	C18:pos	Acpc	C4 H7 N O2	101.048	0.662	C01234	S520	HMDB0036458	0	0.1823	85.7		9	level4	Organic acids and derivatives	Carboxylic acids and derivatives	Amino acids, peptides, and analogues	Amino acids, peptides, and analogues	map00270 Cysteine and methionine metabolism; map01100 Metabolic pathways;	other
0.662_198.0614	1.304	0.5264	0.7413	0.6098	0.7925	0.7023	N2:con	C18:pos			198.061	0.662								0	level5						other
0.662_206.0901	1.1263	0.2401	0.5226	0.2812	0.5296	0.6556	N2:con	C18:pos	Threonylserine	C7 H14 N2 O5	206.09	0.662		S3770715	HMDB0029070	-0.0002	-0.8414			2	level4	Organic acids and derivatives	Carboxylic acids and derivatives	Amino acids, peptides, and analogues	Amino acids, peptides, and analogues		other
0.662_257.0564	1.3325	0.6486	0.8179	0.6461	0.8178	0.3246	N2:con	C18:pos		C7 H15 N O7 S	257.056	0.662								0	level5						other
0.662_275.0405	5.0452	0.1685	0.446	0.1086	0.3226	0.8275	N2:con	C18:pos	D-glucosaminic acid 6-phosphate	C6 H14 N O9 P	275.041	0.662	C20589	S30785717		-0.0001	-0.2893			1	level4					map00030 Pentose phosphate pathway;	other
0.662_334.1269	3.4574	0.0075	0.1209	0.015	0.121	1.6021	N2:con	C18:pos	Mitomycin	C15 H18 N4 O5	334.127	0.662	C06681	S5544	HMDB0014450	-0.0008	-2.334			1	level4	Organoheterocyclic compounds	Indoles and derivatives	Indolequinones	Indole and derivatives		up
0.662_87.032	1.18	0.3789	0.6329	0.6832	0.8365	0.4491	N2:con	C18:pos	Oxazolidinone	C3 H5 N O2	87.032	0.662	C06695	S66579		0	-0.1588			4	level4	Antibiotics	Others [Fig]	Cyclic lactones	Antibiotics	NULL	other
0.663_112.0636	0.6133	0.2001	0.481	0.1639	0.3999	0.7469	N2:con	C18:pos		C5 H8 N2 O	112.064	0.663								0	level5						other
0.663_147.0531	1.1218	0.4336	0.672	0.5744	0.7689	0.4526	N2:con	C18:pos	L-glutamic acid	C5 H9 N O4	147.053	0.663	C00025	MReference-470	HMDB0000148	-0.0001	-0.6809	71	91.3	13	level1	Organic acids and derivatives	Carboxylic acids and derivatives	Amino acids, peptides, and analogues	Amino acids	map00220 Arginine biosynthesis; map00250 Alanine, aspartate and glutamate metabolism; map00330 Arginine and proline metabolism; map00340 Histidine metabolism; map00430 Taurine and hypotaurine metabolism; map00471 D-Glutamine and D-glutamate metabolism; map00480 Glutathione metabolism; map00524 Neomycin, kanamycin and gentamicin biosynthesis; map00630 Glyoxylate and dicarboxylate metabolism; map00…	other
0.663_151.5769	0.8475	0.7079	0.8523	0.7211	0.8577	0.7086	N2:con	C18:pos			151.577	0.663								0	level5						other
0.663_154.0351	5.9895	0.2739	0.5521	0.3842	0.6286	0.8945	N2:con	C18:pos			154.035	0.663								0	level5						other
0.663_171.0531	1.6214	0.0443	0.2472	0.0414	0.1982	0.8056	N2:con	C18:pos	2,3,4,5-tetrahydrodipicolinic acid	C7 H9 N O4	171.053	0.663		S612		0	-0.2908			4	level4						other
0.663_182.0427	0.5062	0.3343	0.5985	0.413	0.6528	0.9864	N2:con	C18:pos		C5 H10 O7	182.043	0.663								0	level5						other
0.663_191.0475	0.4432	0.4764	0.7057	0.54	0.7459	0.921	N2:con	C18:pos		C4 H9 N5 O2 S	191.048	0.663								0	level5						other
0.663_307.1264	1.0265	0.5749	0.7717	0.3051	0.5531	0.3406	N2:con	C18:pos		C12 H21 N O8	307.126	0.663								0	level5						other
0.663_323.1213	0.4105	0.0081	0.1243	0.0037	0.073	1.2116	N2:con	C18:pos		C17 H17 N5 S	323.121	0.663								0	level5						down
0.663_360.1533	0.4851	0.0151	0.1595	0.015	0.121	0.9749	N2:con	C18:pos		C24 H24 O S	360.153	0.663								0	level5						other
0.663_447.1963	0.6064	0.3738	0.6296	0.6461	0.8178	0.439	N2:con	C18:pos			447.196	0.663								0	level5						other
0.664_143.1182	0.5761	0.2025	0.4835	0.54	0.7459	0.9923	N2:con	C18:pos	[similar to: dl-stachydrine; δmass: 0.0236 da]		143.118	0.664								0	level5						other
0.664_163.0843	1.2083	0.3114	0.581	0.2586	0.5072	0.563	N2:con	C18:pos	Bicine	C6 H13 N O4	163.084	0.664		S8431	HMDB0011727	-0.0002	-1.1323			10	level4	Organic acids and derivatives	Carboxylic acids and derivatives	Amino acids, peptides, and analogues	Amino acids, peptides, and analogues		other
0.664_199.0611	0.7086	0.8014	0.9007	0.9188	0.9592	0.3015	N2:con	C18:pos		C5 H14 N O5 P	199.061	0.664								0	level5						other
0.664_277.09	4.2791	0.0042	0.0983	0.0064	0.085	1.8334	N2:con	C18:pos	Welkstoff	C9 H15 N3 O7	277.09	0.664	C08496	S390243		-0.001	-3.5593			1	level4					NULL	up
0.664_292.1629	0.6763	0.2995	0.5723	0.1804	0.418	0.8496	N2:con	C18:pos		C14 H29 O2 P S	292.163	0.664								0	level5						other
0.664_325.1364	0.5773	0.73	0.8645	0.7597	0.8793	0.6822	N2:con	C18:pos	4-o-(a-d-glucopyranosyl) moranoline	C12 H23 N O9	325.136	0.664		S9499763	HMDB0059718	-0.0009	-2.6774			1	level4	Organic oxygen compounds	Organooxygen compounds	Carbohydrates and carbohydrate conjugates	Carbohydrates		other
0.664_382.1082	0.7862	0.8614	0.9323	0.8785	0.9428	1.3022	N2:con	C18:pos		C10 H18 N6 O10	382.108	0.664							80.2	0	level5						other
0.664_83.0372	1.1109	0.4578	0.6928	0.4742	0.7015	0.4664	N2:con	C18:pos		C4 H5 N O	83.0372	0.664								0	level5						other
0.665_115.0268	1.0007	0.0813	0.3194	0.1982	0.44	1.0309	N2:con	C18:pos	Maleamic acid	C4 H5 N O3	115.027	0.665	C01596	S4444106		-0.0001	-1.0116	8.5		1	level4					map00760 Nicotinate and nicotinamide metabolism; map01100 Metabolic pathways;	other
0.665_205.0948	0.9011	0.671	0.831	0.7597	0.8793	0.2569	N2:con	C18:pos	N-acetyl-d-quinovosamine	C8 H15 N O5	205.095	0.665								7	level5						other
0.665_286.2365	0.578	0.1942	0.4726	0.5744	0.7689	1.0246	N2:con	C18:pos	N1,n12-diacetylspermine	C14 H30 N4 O2	286.236	0.665	C03413	S117134	HMDB0002172	-0.0004	-1.3427			1	level4	Organic acids and derivatives	Carboximidic acids and derivatives	Carboximidic acids	Organic acids	NULL	other
0.665_542.1251	1.164	0.8737	0.9382	0.7988	0.9038	0.7654	N2:con	C18:pos		C17 H35 O13 P S2	542.125	0.665								0	level5						other
0.665_706.2148	0.2759	0.8263	0.9134	0.5744	0.7689	0.8065	N2:con	C18:pos		C24 H45 N4 O14 P3	706.215	0.665								0	level5						other
0.665_87.0683	0.3407	0.099	0.3499	0.1341	0.36	1.1955	N2:con	C18:pos	N,n-dimethylacetamide	C4 H9 N O	87.0683	0.665	C20339	S29107		-0.0001	-0.8992			9	level4					NULL	other
0.666_133.0374	1.7056	0.0117	0.1453	0.0316	0.174	1.2017	N2:con	C18:pos	L-aspartic acid	C4 H7 N O4	133.037	0.666	C00049	MReference-462	HMDB0000191	-0.0001	-0.6402	89.5	92.7	4	level2	Organic acids and derivatives	Carboxylic acids and derivatives	Amino acids, peptides, and analogues	Amino acids	map00220 Arginine biosynthesis; map00250 Alanine, aspartate and glutamate metabolism; map00260 Glycine, serine and threonine metabolism; map00270 Cysteine and methionine metabolism; map00340 Histidine metabolism; map00410 beta-Alanine metabolism; map00760 Nicotinate and nicotinamide metabolism; map00770 Pantothenate and CoA biosynthesis; map00970 Aminoacyl-tRNA biosynthesis; map01100 Metabolic pa…	up
0.666_185.0089	0.5725	0.8376	0.92	0.8384	0.9221	1.2113	N2:con	C18:pos	O-phospho-l-serine	C3 H8 N O6 P	185.009	0.666	C01005	BGI448	HMDB0000272	0	-0.2394	2.1		3	level3	Organic acids and derivatives	Carboxylic acids and derivatives	Amino acids, peptides, and analogues	Amino acids, peptides, and analogues	map00260 Glycine, serine and threonine metabolism; map00270 Cysteine and methionine metabolism; map00970 Aminoacyl-tRNA biosynthesis; map01100 Metabolic pathways; map01200 Carbon metabolism; map01230 Biosynthesis of amino acids;	other
0.666_231.0506	0.7838	0.1291	0.3947	0.1208	0.3417	1.2825	N2:con	C18:pos		C5 H14 N O7 P	231.051	0.666								0	level5						other
0.666_275.1842	2.0588	0.9549	0.9768	0.7211	0.8577	0.1614	N2:con	C18:pos		C12 H25 N3 O4	275.184	0.666								0	level5						other
0.666_287.9821	1.0404	0.3247	0.5917	0.1982	0.44	0.3332	N2:con	C18:pos	Perflenapent	C5 F12	287.982	0.666		S12154		0.0013	4.4981			2	level4						other
0.666_299.148	0.2385	0.0731	0.3029	0.1341	0.36	1.2115	N2:con	C18:pos		C13 H21 N3 O5	299.148	0.666								0	level5						other
0.666_489.1692	0.7477	0.7685	0.8847	0.8785	0.9428	0.6764	N2:con	C18:pos		C21 H33 N O8 P2	489.169	0.666								0	level5						other
0.666_526.151	0.4323	0.6466	0.8167	0.443	0.6796	1.1665	N2:con	C18:pos		C15 H30 N2 O18	526.151	0.666						37.3	72.2	0	level5						other
0.667_165.0458	0.4716	0.0041	0.0965	0.003	0.0673	1.5763	N2:con	C18:pos	L-methionine sulfoxide	C5 H11 N O3 S	165.046	0.667	C02989	MReference-2246	HMDB0002005	-0.0001	-0.6736		90.7	5	level2	Organic acids and derivatives	Carboxylic acids and derivatives	Amino acids, peptides, and analogues	Amino acids, peptides, and analogues	map00270 Cysteine and methionine metabolism;	down
0.667_187.0273	1.1457	0.1537	0.4283	0.1208	0.3417	1.4161	N2:con	C18:pos	[similar to: (-)-erythromycin; δmass: -546.4339 da]		187.027	0.667								0	level5						other
0.667_194.0783	1.9282	0.4742	0.7044	0.5065	0.7239	0.6741	N2:con	C18:pos	Methyl beta-d-galactoside	C7 H14 O6	194.078	0.667	C03619	S85024		-0.0007	-3.581			16	level4					map02010 ABC transporters;	other
0.667_222.0667	1.8711	0.2874	0.5632	0.2812	0.5296	0.5426	N2:con	C18:pos	Cystathionine	C7 H14 N2 O4 S	222.067	0.667	C00542	S811	HMDB0000455	-0.0008	-3.4914			8	level4	Organic acids and derivatives	Carboxylic acids and derivatives	Amino acids, peptides, and analogues	Amino acids, peptides, and analogues	NULL	other
0.667_250.1414	0.8621	0.8856	0.9439	0.4742	0.7015	0.4281	N2:con	C18:pos	[similar to: (-)-erythromycin; δmass: -483.3198 da]		250.141	0.667								0	level5						other
0.667_251.1003	0.8481	0.9891	0.9942	0.9594	0.9794	0.4016	N2:con	C18:pos	Muramic acid	C9 H17 N O7	251.1	0.667	C06470	S389857	HMDB0003254	-0.0002	-0.8248			3	level4	Carbohydrates	Monosaccharides	Amino sugars [Fig]	Carbohydrates	NULL	other
0.667_265.116	0.7541	0.2083	0.4905	0.2586	0.5072	1.5718	N2:con	C18:pos	1-[(3-carboxypropyl)amino]-1-deoxy-beta-d-fructofuranose	C10 H19 N O7	265.116	0.667		S30777283	HMDB0038663	-0.0002	-0.6491			1	level4	Organic acids and derivatives	Carboxylic acids and derivatives	Amino acids, peptides, and analogues	Amino acids, peptides, and analogues		other
0.667_334.1481	0.3179	0.0604	0.2812	0.0973	0.3044	1.0902	N2:con	C18:pos		C12 H22 N4 O7	334.148	0.667								0	level5						other
0.667_363.2357	1.1924	0.7201	0.8592	0.8384	0.9221	0.6275	N2:con	C18:pos		C18 H40 N P3	363.236	0.667								0	level5						other
0.668_182.0788	0.7936	0.6423	0.8133	0.413	0.6528	0.3617	N2:con	C18:pos	Hexitol	C6 H14 O6	182.079	0.668		S440		-0.0003	-1.3758			7	level4						other
0.668_218.0261	0.6402	0.1812	0.4583	0.2171	0.4623	0.6727	N2:con	C18:pos		C9 H12 Cl O2 P	218.026	0.668								0	level5						other
0.668_245.119	1.3327	0.0699	0.2977	0.1484	0.3789	0.7424	N2:con	C18:pos			245.119	0.668								0	level5						other
0.668_392.1902	0.3733	0.5083	0.7277	0.9188	0.9592	0.413	N2:con	C18:pos		C15 H28 N4 O8	392.19	0.668								0	level5						other
0.668_431.1635	0.9554	0.8368	0.9197	0.8384	0.9221	1.2442	N2:con	C18:pos		C15 H29 N O13	431.163	0.668								0	level5						other
0.669_135.0406	1.9308	0.7065	0.851	0.6098	0.7925	1.1542	N2:con	C18:pos	[similar to: adenosine 5'-monophosphate; δmass: -212.0224 da]		135.041	0.669								0	level5						other
0.669_148.9456	2.7368	0.027	0.2019	0.0609	0.2401	1.1989	N2:con	C18:pos		C H2 N3 P3	148.946	0.669								0	level5						up
0.669_188.0793	1.5995	0.1176	0.3769	0.0973	0.3044	0.6587	N2:con	C18:pos	Aceglutamide	C7 H12 N2 O4	188.079	0.669		S158492	HMDB0006029	-0.0004	-2.3212			3	level4	Organic acids and derivatives	Carboxylic acids and derivatives	Amino acids, peptides, and analogues	Amino acids, peptides, and analogues		other
0.669_237.1208	0.8386	0.9677	0.9843	0.54	0.7459	0.1195	N2:con	C18:pos		C9 H19 N O6	237.121	0.669								0	level5						other
0.669_248.0297	0.3598	0.0725	0.3025	0.0537	0.2258	0.9659	N2:con	C18:pos	Triflusal	C10 H7 F3 O4	248.03	0.669		S9086		0	0.0684			1	level4						other
0.669_260.1115	1.282	0.0691	0.2966	0.1208	0.3417	1.4034	N2:con	C18:pos	Gln-asn	C9 H16 N4 O5	260.111	0.669		S16568296		-0.0005	-2.0506			4	level4						other
0.669_269.0931	1.3912	0.2412	0.5233	0.3051	0.5531	1.1193	N2:con	C18:pos	5'-deoxy-5'-fluoroadenosine	C10 H12 F N5 O3	269.093	0.669	C19766	S395211		0.0007	2.5095			1	level4					NULL	other
0.67_145.1102	2.5941	0.1824	0.4596	0.1639	0.3999	0.9029	N2:con	C18:pos	Acetylcholine	C7 H15 N O2	145.11	0.67	C01996	MReference-885	HMDB0000895	-0.0001	-0.6416		90.4	5	level2	Organic nitrogen compounds	Organonitrogen compounds	Quaternary ammonium salts	Quaternary ammonium salts	map00564 Glycerophospholipid metabolism; map04024 cAMP signaling pathway; map04080 Neuroactive ligand-receptor interaction; map04721 Synaptic vesicle cycle; map04725 Cholinergic synapse; map04742 Taste transduction; map04810 Regulation of actin cytoskeleton; map04911 Insulin secretion; map04970 Salivary secretion; map04971 Gastric acid secretion; map04972 Pancreatic secretion; map04976 Bile secre…	other
0.67_169.0402	1.0535	0.4311	0.6706	0.3302	0.5778	0.2767	N2:con	C18:pos	Mfcd12974029	C4 H11 N O4 S	169.04	0.67		S61148885	HMDB0142542	-0.0006	-3.7267			1	level4	Organic acids and derivatives	Organic sulfuric acids and derivatives	Sulfuric acid esters	Organic acids		other
0.67_380.0718	0.9029	0.4113	0.6563	0.1982	0.44	0.599	N2:con	C18:pos		C13 H22 N2 O5 P2 S	380.072	0.67								0	level5						other
0.67_507.1805	0.7735	0.8321	0.9168	0.9594	0.9794	0.6442	N2:con	C18:pos		C17 H33 N O16	507.18	0.67								0	level5						other
0.671_262.1163	1.1962	0.4343	0.6728	0.4742	0.7015	0.4647	N2:con	C18:pos	N-(4-amino-1-carboxybutyl)glutamic acid	C10 H18 N2 O6	262.116	0.671	C01683	S3672801	HMDB0029437	-0.0002	-0.5981			2	level4	Organic acids and derivatives	Carboxylic acids and derivatives	Amino acids, peptides, and analogues	Amino acids, peptides, and analogues	NULL	other
0.671_278.0398	1.0498	0.8125	0.907	0.6461	0.8178	0.1275	N2:con	C18:pos		C7 H15 Cl O9	278.04	0.671								0	level5						other
0.671_357.0937	0.6985	0.6047	0.7893	0.413	0.6528	0.9763	N2:con	C18:pos		C13 H21 N5 O P2 S	357.094	0.671								0	level5						other
0.671_475.1544	0.5819	0.7814	0.8915	0.7211	0.8577	1.0009	N2:con	C18:pos		C16 H29 N O15	475.154	0.671								0	level5						other
0.672_252.1041	0.6859	0.1968	0.4763	0.1804	0.418	0.5933	N2:con	C18:pos			252.104	0.672								0	level5						other
0.672_364.0975	0.3246	0.5373	0.7484	0.6461	0.8178	1.5345	N2:con	C18:pos		C9 H20 N2 O13	364.098	0.672								0	level5						other
0.672_378.2237	0.8513	0.5649	0.7646	0.2812	0.5296	0.247	N2:con	C18:pos		C22 H36 O P2	378.224	0.672								0	level5						other
0.673_215.0793	0.9619	0.9727	0.9871	1	1	0.2458	N2:con	C18:pos	Succinyl proline	C9 H13 N O5	215.079	0.673	C11711	S168469		-0.0001	-0.4704			1	level4						other
0.673_217.1063	1.1332	0.459	0.694	0.5065	0.7239	0.2958	N2:con	C18:pos	Î±-n-acetylcitrulline	C8 H15 N3 O4	217.106	0.673	C15532	S571213	HMDB0000856	0	-0.0018			6	level4	Organic acids and derivatives	Carboxylic acids and derivatives	Amino acids, peptides, and analogues	Amino acids, peptides, and analogues	map00220 Arginine biosynthesis; map01100 Metabolic pathways; map01230 Biosynthesis of amino acids;	other
0.673_218.0273	0.1938	0.0182	0.1728	0.0237	0.1498	1.3295	N2:con	C18:pos		C4 H10 O10	218.027	0.673								0	level5						down
0.673_234.0143	2.0338	0.1778	0.455	0.2372	0.486	0.9457	N2:con	C18:pos		C5 H7 N4 O5 P	234.014	0.673								0	level5						other
0.673_236.0824	1.4315	0.2143	0.4971	0.2171	0.4623	0.8871	N2:con	C18:pos	Methionylserine	C8 H16 N2 O4 S	236.082	0.673		S3647553	HMDB0028982	-0.0007	-3.0024			2	level4	Organic acids and derivatives	Carboxylic acids and derivatives	Amino acids, peptides, and analogues	Amino acids, peptides, and analogues		other
0.673_247.0802	1.6114	0.0284	0.2073	0.0204	0.1391	1.4086	N2:con	C18:pos	(2s,3r)-3-[(2-nitro-1h-imidazol-1-yl)methoxy]-1,2,4-butanetriol	C8 H13 N3 O6	247.08	0.673		S552171		-0.0002	-0.8738			3	level4						up
0.673_288.143	0.6954	0.1257	0.3906	0.0537	0.2258	0.6006	N2:con	C18:pos		C11 H20 N4 O5	288.143	0.673								0	level5						other
0.674_135.0718	0.6383	0.9955	0.9972	0.54	0.7459	0.2158	N2:con	C18:pos		C5 H13 N O S	135.072	0.674								0	level5						other
0.674_186.0639	1.1873	0.3034	0.575	0.3302	0.5778	0.3898	N2:con	C18:pos	Ampa	C7 H10 N2 O4	186.064	0.674	C13672	S1184		-0.0001	-0.6638			3	level4					NULL	other
0.674_292.0195	16.3022	0.3036	0.5752	0.3302	0.5778	0.8154	N2:con	C18:pos	Bis(4-isothiocyanatobutyl) disulfide	C10 H16 N2 S4	292.019	0.674		S23255121	HMDB0034890	-0.0001	-0.4435			1	level4	Organosulfur compounds	Isothiocyanates	null	Isothiocyanates		other
0.674_300.143	0.6503	0.2582	0.5397	0.5065	0.7239	0.5867	N2:con	C18:pos		C12 H20 N4 O5	300.143	0.674								0	level5						other
0.674_329.0956	7.5138	0.3201	0.5879	0.413	0.6528	0.754	N2:con	C18:pos		C10 H19 N O11	329.096	0.674								0	level5						other
0.674_84.021	1.1508	0.2197	0.5021	0.4742	0.7015	0.441	N2:con	C18:pos	Lu3453000	C4 H4 O2	84.021	0.674	C17601	S9917	HMDB0032330	-0.0001	-1.5281			4	level4	Organoheterocyclic compounds	Dihydrofurans	Furanones	Furanones	NULL	other
0.675_149.0819	1.0605	0.5528	0.7574	0.4742	0.7015	0.3021	N2:con	C18:pos	[similar to: d-glucosamine; δmass: -29.9975 da]		149.082	0.675								0	level5						other
0.675_171.1009	0.728	0.909	0.9546	1	1	0.3902	N2:con	C18:pos		C7 H13 N3 O2	171.101	0.675								0	level5						other
0.675_196.0585	9.9117	0.2546	0.5365	0.5065	0.7239	1.178	N2:con	C18:pos	D-gluconic acid	C6 H12 O7	196.059	0.675	C00257	S10240	HMDB0000625	0.0002	0.8721			10	level4	Organic oxygen compounds	Organooxygen compounds	Carbohydrates and carbohydrate conjugates	Carbohydrates	map00030 Pentose phosphate pathway; map01100 Metabolic pathways; map01200 Carbon metabolism;	other
0.675_202.143	1.8429	0.3207	0.5882	0.2812	0.5296	1.1015	N2:con	C18:pos	N3,n4-dimethyl-l-arginine	C8 H18 N4 O2	202.143	0.675		MReference-835	HMDB0003334	0.0001	0.3787		66	3	level2	Organic acids and derivatives	Carboxylic acids and derivatives	Amino acids, peptides, and analogues	Amino acids, peptides, and analogues		other
0.675_233.0836	1.1439	0.1056	0.3599	0.2586	0.5072	0.9044	N2:con	C18:pos		C8 H17 N3 O P2	233.084	0.675								0	level5						other
0.675_307.1371	0.6709	0.1186	0.3784	0.1086	0.3226	0.9381	N2:con	C18:pos		C13 H26 N O3 P S	307.137	0.675								0	level5						other
0.675_316.1374	0.7072	0.5801	0.7758	0.6832	0.8365	0.3672	N2:con	C18:pos		C8 H26 N6 O P2 S	316.137	0.675								0	level5						other
0.675_337.1479	0.7636	0.4658	0.699	0.54	0.7459	0.3973	N2:con	C18:pos		C12 H23 N3 O8	337.148	0.675								0	level5						other
0.676_223.1242	0.5886	0.2462	0.527	0.3051	0.5531	0.6269	N2:con	C18:pos		C9 H21 N O3 S	223.124	0.676								0	level5						other
0.676_234.0849	1.4827	0.0664	0.293	0.1208	0.3417	0.8763	N2:con	C18:pos	Glu-ser	C8 H14 N2 O6	234.085	0.676		S5363587	HMDB0028828	-0.0003	-1.1435			5	level4	Organic acids and derivatives	Carboxylic acids and derivatives	Amino acids, peptides, and analogues	Amino acids, peptides, and analogues		other
0.676_250.1232	0.6471	0.3567	0.6155	0.54	0.7459	0.8256	N2:con	C18:pos		C7 H20 N6 P2	250.123	0.676								0	level5						other
0.676_252.122	0.5552	0.0408	0.2412	0.0316	0.174	0.9942	N2:con	C18:pos	His-pro	C11 H16 N4 O3	252.122	0.676		S10608298		-0.0002	-0.7505			2	level4						other
0.676_261.0957	1.672	0.0159	0.1642	0.0316	0.174	1.1346	N2:con	C18:pos	Asp-gln	C9 H15 N3 O6	261.096	0.676		S11201333	HMDB0028751	-0.0004	-1.4283			6	level4	Organic acids and derivatives	Carboxylic acids and derivatives	Amino acids, peptides, and analogues	Amino acids, peptides, and analogues		up
0.676_266.0782	1.0438	0.9441	0.9719	1	1	0.0708	N2:con	C18:pos		C8 H15 Cl N4 O4	266.078	0.676								0	level5						other
0.676_271.0902	1.9568	0.9049	0.9532	0.9188	0.9592	0.9194	N2:con	C18:pos		C8 H17 N O9	271.09	0.676								0	level5						other
0.676_316.163	0.3227	0.2179	0.5006	0.4742	0.7015	0.8093	N2:con	C18:pos		C14 H24 N2 O6	316.163	0.676								0	level5						other
0.676_341.1317	0.9619	0.8421	0.9216	0.7211	0.8577	0.4894	N2:con	C18:pos	6-(alpha-d-glucosaminyl)-1d-myo-inositol	C12 H23 N O10	341.132	0.676	C15658	S21395593	HMDB0011668	-0.0005	-1.3522			4	level4	Organic oxygen compounds	Organooxygen compounds	Carbohydrates and carbohydrate conjugates	Carbohydrates	NULL	other
0.676_398.1036	2.3757	0.2512	0.5326	0.54	0.7459	0.7126	N2:con	C18:pos	(11e)-16-hydroxy-3-methyl-1,7-dioxo-3,4,5,6,7,8,9,10-octahydro-1h-2-benzoxacyclotetradecin-14-yl hydrogen sulfate	C18 H22 O8 S	398.104	0.676		S22369969	HMDB0033623	0	0.1139			1	level4	Phenylpropanoids and polyketides	Macrolides and analogues	Zearalenones	Polyketides[PK]		other
0.676_83.0369	1.1819	0.3706	0.6261	0.3051	0.5531	0.5188	N2:con	C18:pos		C4 H5 N O	83.0369	0.676								0	level5						other
0.677_201.0638	2.8449	0.0203	0.1796	0.0204	0.1391	1.2701	N2:con	C18:pos		C8 H11 N O5	201.064	0.677								0	level5						up
0.677_221.0888	2.0567	0.7684	0.8847	0.9188	0.9592	0.3892	N2:con	C18:pos	N-acetyl-d-galactosamine	C8 H15 N O6	221.089	0.677							76.4	14	level5						other
0.677_276.0457	6.0788	0.1934	0.4718	0.1982	0.44	0.88	N2:con	C18:pos	2-{4-[(1-oxido-2-thienyl)carbonyl]phenyl}propanoic acid	C14 H12 O4 S	276.046	0.677		S35031820	HMDB0060924	0	0.1518			2	level4	Organic oxygen compounds	Organooxygen compounds	Carbonyl compounds	Carbonyl compounds		other
0.677_304.1017	5.7819	0.0171	0.1689	0.0175	0.13	1.5192	N2:con	C18:pos	Diazinon	C12 H21 N2 O3 P S	304.102	0.677	C14324	S2909	HMDB0032943	0.0006	2.0437			2	level4	Organic acids and derivatives	Organic thiophosphoric acids and derivatives	Thiophosphoric acid esters	Organic acids	NULL	up
0.677_311.1219	0.85	0.6381	0.8103	0.5744	0.7689	0.326	N2:con	C18:pos	N2-dimethylguanosine	C12 H17 N5 O5	311.122	0.677		S83878	HMDB0004824	-0.0011	-3.5709			2	level4	Nucleosides, nucleotides, and analogues	Purine nucleosides	null	Purines and derivatives		other
0.677_319.1375	0.754	0.4488	0.6851	0.6461	0.8178	0.4033	N2:con	C18:pos		C12 H21 N3 O7	319.137	0.677								0	level5						other
0.677_337.1373	1.3736	0.8626	0.9327	0.8384	0.9221	0.4169	N2:con	C18:pos	Tecadenoson	C14 H19 N5 O5	337.137	0.677		S139685		-0.0013	-3.8646			4	level4						other
0.678_131.0695	1.457	0.1923	0.4708	0.0869	0.288	1.6258	N2:con	C18:pos	Creatine	C4 H9 N3 O2	131.07	0.678	C00300	MReference-357	HMDB0000064	0	-0.0406	88.4	93.1	2	level1	Organic acids and derivatives	Carboxylic acids and derivatives	Amino acids, peptides, and analogues	Amino acids, peptides, and analogues	map00260 Glycine, serine and threonine metabolism; map00330 Arginine and proline metabolism; map01100 Metabolic pathways;	other
0.678_277.08	3.0931	0.1152	0.3741	0.1208	0.3417	1.3326	N2:con	C18:pos	Formamidine, n,n-dimethyl-n'-(5-(2-(5-nitro-2-furyl)vinyl)-1,3,4-oxadiazol-2-yl)	C11 H11 N5 O4	277.08	0.678	C19232	S7844909		-0.0011	-3.9703			1	level4					NULL	other
0.678_296.0678	3.6496	0.356	0.6151	0.4742	0.7015	0.9427	N2:con	C18:pos	Aspulvinone e	C17 H12 O5	296.068	0.678	C02006	S20117948		-0.0007	-2.4139			3	level4					NULL	other
0.678_322.137	1.3644	0.1953	0.4742	0.2586	0.5072	0.9	N2:con	C18:pos	2'-deamino-2'-hydroxy-6'-dehydroparomamine	C12 H22 N2 O8	322.137	0.678	C20351	S28533168		-0.0006	-1.8719			4	level4					map00524 Neomycin, kanamycin and gentamicin biosynthesis;	other
0.678_417.1481	5.0576	0.2777	0.5552	0.4742	0.7015	1.159	N2:con	C18:pos		C27 H19 N3 O2	417.148	0.678								0	level5						other
0.679_168.0767	0.684	0.6423	0.8133	0.5744	0.7689	0.9677	N2:con	C18:pos	Mtic	C5 H8 N6 O	168.077	0.679	C16250	S20126985		0.0008	4.6602			1	level4						other
0.679_176.0428	4.2335	0.0356	0.2305	0.0175	0.13	1.5372	N2:con	C18:pos	Mfcd01664827	C5 H8 N2 O5	176.043	0.679	C00438	S84022	HMDB0000828	-0.0005	-2.9454			4	level4	Organic acids and derivatives	Carboxylic acids and derivatives	Amino acids, peptides, and analogues	Amino acids, peptides, and analogues	map00240 Pyrimidine metabolism; map00250 Alanine, aspartate and glutamate metabolism; map01100 Metabolic pathways;	up
0.679_182.0215	2.3004	0.2616	0.5425	0.2812	0.5296	0.6466	N2:con	C18:pos	4-hydroxyphthalic acid	C8 H6 O5	182.022	0.679	C06680	S11388		0	-0.1904			7	level4						other
0.679_228.1224	0.6758	0.8577	0.9303	0.8384	0.9221	0.5345	N2:con	C18:pos	(2s)-5-carbamimidamido-2-(2-oxo-1-azetidinyl)pentanoic acid	C9 H16 N4 O3	228.122	0.679	C06656	S389919		0.0002	0.7882		36.9	1	level4					map01100 Metabolic pathways;	other
0.679_236.0532	5.5438	0.1322	0.3993	0.0687	0.2559	0.8721	N2:con	C18:pos		C8 H12 O8	236.053	0.679								0	level5						other
0.679_275.0766	0.4468	0.4451	0.682	0.443	0.6796	0.7284	N2:con	C18:pos		C11 H20 N O P3	275.077	0.679								0	level5						other
0.679_320.1215	0.7579	0.4546	0.6898	0.3051	0.5531	0.7349	N2:con	C18:pos	4-(2-carboxy-1-azetidinyl)-n-(3-carboxy-3-hydroxypropyl)threonine	C12 H20 N2 O8	320.122	0.679		S2342314	HMDB0033555	-0.0004	-1.3867			4	level4	Organic acids and derivatives	Carboxylic acids and derivatives	Amino acids, peptides, and analogues	Amino acids, peptides, and analogues		other
0.68_131.086	0.7926	0.7367	0.8682	0.8785	0.9428	0.2096	N2:con	C18:pos		C6 H14 N P	131.086	0.68								0	level5						other
0.68_172.0347	4.4343	0.6956	0.8452	0.6461	0.8178	0.7275	N2:con	C18:pos	D-lyxose	C5 H10 O5	172.035	0.68						35.5		0	level5						other
0.68_190.0588	0.5546	0.3462	0.6079	0.2372	0.486	1.0935	N2:con	C18:pos	Carglumic acid	C6 H10 N2 O5	190.059	0.68	C05829	S108351	HMDB0015673	-0.0002	-0.862			6	level4	Organic acids and derivatives	Carboxylic acids and derivatives	Amino acids, peptides, and analogues	Amino acids, peptides, and analogues	map00340 Histidine metabolism;	other
0.68_245.1484	0.8756	0.5938	0.7832	0.6832	0.8365	0.4855	N2:con	C18:pos	Arg-ala	C9 H19 N5 O3	245.148	0.68		S3408346		-0.0004	-1.6583			4	level4						other
0.68_331.1265	1.8801	0.1946	0.4731	0.3051	0.5531	0.6477	N2:con	C18:pos	5'-o-beta-d-glucosylpyridoxine	C14 H21 N O8	331.127	0.68	C03996	S389176		-0.0002	-0.7082			1	level4					NULL	other
0.68_707.2508	2.1458	0.2238	0.5056	0.2812	0.5296	0.7562	N2:con	C18:pos	Lacto-n-tetraose	C26 H45 N O21	707.251	0.68	C06371	S389818		0.0023	3.3116			5	level4	Carbohydrates	Oligosaccharides [Fig]	Tetrasaccharides	Carbohydrates	NULL	other
0.681_159.0894	0.3676	0.8048	0.9021	0.8785	0.9428	0.893	N2:con	C18:pos	N-acetylvaline	C7 H13 N O3	159.089	0.681		S198159	HMDB0011757	-0.0001	-0.9053			17	level4	Organic acids and derivatives	Carboxylic acids and derivatives	Amino acids, peptides, and analogues	Amino acids, peptides, and analogues		other
0.681_236.0466	2.3787	0.4723	0.7032	0.7597	0.8793	0.4682	N2:con	C18:pos	Cys-asp	C7 H12 N2 O5 S	236.047	0.681		S16568280	HMDB0028771	-0.0001	-0.5032			2	level4	Organic acids and derivatives	Carboxylic acids and derivatives	Amino acids, peptides, and analogues	Amino acids, peptides, and analogues		other
0.681_258.1324	0.6732	0.1451	0.4184	0.1208	0.3417	0.696	N2:con	C18:pos		C10 H18 N4 O4	258.132	0.681								0	level5						other
0.681_263.1113	0.9259	0.5459	0.7535	0.3842	0.6286	0.2499	N2:con	C18:pos	Î²-d-ribofuranosylcreatine	C9 H17 N3 O6	263.111	0.681		S43055099	HMDB0240254	-0.0005	-1.7111			1	level4	Organic oxygen compounds	Organooxygen compounds	Carbohydrates and carbohydrate conjugates	Carbohydrates		other
0.681_295.1261	0.7007	0.5012	0.7232	0.54	0.7459	0.8191	N2:con	C18:pos		C11 H21 N O8	295.126	0.681								0	level5						other
0.681_395.1794	0.3301	0.3699	0.6255	0.9188	0.9592	0.6195	N2:con	C18:pos		C16 H29 N O10	395.179	0.681								0	level5						other
0.681_481.1907	4.029	0.3074	0.5785	0.4742	0.7015	0.7785	N2:con	C18:pos		C20 H38 N O6 P3	481.191	0.681								0	level5						other
0.682_132.0663	1.9682	0.2145	0.4972	0.1639	0.3999	1.389	N2:con	C18:pos			132.066	0.682								0	level5						other
0.682_188.0086	1.0834	0.6733	0.8318	0.6098	0.7925	0.6923	N2:con	C18:pos		C3 H9 O7 P	188.009	0.682								0	level5						other
0.682_198.1243	0.8484	0.6056	0.7893	0.7211	0.8577	0.3935	N2:con	C18:pos	(1s)-1-carboxy-2-(1h-imidazol-4-yl)-n,n,n-trimethylethanaminium	C9 H16 N3 O2	198.124	0.682	C05575	S389599	HMDB0029422	0	0.0644			1	level4	Organic acids and derivatives	Carboxylic acids and derivatives	Amino acids, peptides, and analogues	Amino acids, peptides, and analogues	map00340 Histidine metabolism; map01100 Metabolic pathways;	other
0.682_246.1325	0.736	0.8142	0.9075	0.7597	0.8793	0.4312	N2:con	C18:pos	(+)-allo-octopine	C9 H18 N4 O4	246.132	0.682	C06655	S393816		-0.0003	-1.2635			3	level4					map01100 Metabolic pathways;	other
0.682_305.1218	0.668	0.6689	0.8292	0.9188	0.9592	0.6628	N2:con	C18:pos		C12 H23 N3 O2 S2	305.122	0.682								0	level5						other
0.682_361.1232	5.6347	0.0103	0.1361	0.0037	0.073	1.5766	N2:con	C18:pos		C10 H24 N3 O9 P	361.123	0.682								0	level5						up
0.682_545.1955	2.2117	0.0432	0.245	0.0473	0.2104	0.9725	N2:con	C18:pos	Alpha-d-galp-(1->3)-beta-d-galp-(1->4)-beta-d-glcpnac	C20 H35 N O16	545.196	0.682	C04847	S389425		0	-0.0789			4	level4					NULL	other
0.683_160.0221	0.0704	0.0003	0.0388	0.0005	0.032	2.1913	N2:con	C18:pos			160.022	0.683								0	level5						down
0.683_218.0402	8.9985	0.1973	0.4768	0.2586	0.5072	1.2286	N2:con	C18:pos	(1s,2r)-1,2-dihydrodibenzo[b,d]thiophene-1,2-diol	C12 H10 O2 S	218.04	0.683	C06721	S389942		0	0.1983			1	level4					NULL	other
0.683_258.1213	0.626	0.0358	0.2312	0.0128	0.1125	1.0161	N2:con	C18:pos	1-(4-amino-4-carboxybutanoyl)-2-piperidinecarboxylic acid	C11 H18 N2 O5	258.121	0.683		S35014615	HMDB0038614	-0.0003	-1.0412			2	level4	Organic acids and derivatives	Carboxylic acids and derivatives	Amino acids, peptides, and analogues	Amino acids, peptides, and analogues		down
0.683_314.147	0.4204	0.1622	0.4379	0.1804	0.418	0.887	N2:con	C18:pos		C16 H29 P3	314.147	0.683								0	level5						other
0.683_327.0984	0.8048	0.6231	0.8007	0.3842	0.6286	0.8383	N2:con	C18:pos		C11 H21 N O8 S	327.098	0.683								0	level5						other
0.683_421.0993	2.2767	0.2338	0.5147	0.3051	0.5531	0.996	N2:con	C18:pos		C16 H26 N O6 P3	421.099	0.683								0	level5						other
0.683_423.1358	4.1813	0.1432	0.4149	0.0774	0.2711	1.1475	N2:con	C18:pos		C13 H32 N O8 P3	423.136	0.683								0	level5						other
0.683_579.2011	4.0575	0.2671	0.5467	0.2812	0.5296	0.7099	N2:con	C18:pos		C20 H37 N O18	579.201	0.683								0	level5						other
0.684_160.0848	0.9285	0.9865	0.9926	0.7597	0.8793	0.1474	N2:con	C18:pos	Daminozide	C6 H12 N2 O3	160.085	0.684	C10996	S14593		0	0.2382			7	level4					NULL	other
0.684_231.9983	2.6322	0.7652	0.8836	0.9188	0.9592	0.3409	N2:con	C18:pos		C7 H10 N2 O P2 S	231.998	0.684								0	level5						other
0.684_235.1052	0.3741	0.0927	0.3385	0.1208	0.3417	1.1312	N2:con	C18:pos		C9 H17 N O6	235.105	0.684								0	level5						other
0.684_272.1115	0.669	0.3548	0.6144	0.3565	0.6031	0.325	N2:con	C18:pos		C6 H22 N6 P2 S	272.111	0.684								0	level5						other
0.684_275.1478	0.7396	0.1407	0.4113	0.1484	0.3789	0.5968	N2:con	C18:pos	Epsilon-(gamma-glutamyl)-lysine	C11 H21 N3 O5	275.148	0.684	C21730	S5378717	HMDB0003869	-0.0003	-1.229			4	level4	Organic acids and derivatives	Carboxylic acids and derivatives	Amino acids, peptides, and analogues	Amino acids, peptides, and analogues	NULL	other
0.684_850.2571	1.4216	0.114	0.3721	0.1484	0.3789	0.6942	N2:con	C18:pos		C30 H53 N4 O18 P3	850.257	0.684								0	level5						other
0.685_114.029	1.0692	0.1262	0.3907	0.1086	0.3226	0.7379	N2:con	C18:pos		C H2 N6 O	114.029	0.685								0	level5						other
0.685_233.0897	0.8819	0.7298	0.8645	1	1	0.3737	N2:con	C18:pos	8-(methylsulfinyl)octyl isothiocyanate	C10 H19 N O S2	233.09	0.685		S7970426	HMDB0035923	-0.0011	-4.9185			1	level4	Organosulfur compounds	Sulfoxides	null	Sulfoxides		other
0.686_204.0744	0.9798	0.271	0.5499	0.443	0.6796	0.6731	N2:con	C18:pos	Glu-gly	C7 H12 N2 O5	204.074	0.686		S4932470	HMDB0028819	-0.0002	-0.9101			6	level4	Organic acids and derivatives	Carboxylic acids and derivatives	Amino acids, peptides, and analogues	Amino acids, peptides, and analogues		other
0.686_216.0245	2.7845	0.159	0.4339	0.2171	0.4623	0.9073	N2:con	C18:pos	1,2-dihydroxydibenzothiophene	C12 H8 O2 S	216.024	0.686	C06722	S389943		0	-0.079			1	level4					NULL	other
0.686_221.0898	1.8897	0.1156	0.3744	0.1639	0.3999	0.7859	N2:con	C18:pos	N-acetyl-d-galactosamine	C8 H15 N O6	221.09	0.686	C01074	BGI411	HMDB0000212	-0.0002	-0.7507	4.7		14	level3	Organic oxygen compounds	Organooxygen compounds	Carbohydrates and carbohydrate conjugates	Carbohydrates	map05146 Amoebiasis;	other
0.686_298.0654	8.5097	0.0118	0.1455	0.0077	0.0901	1.6579	N2:con	C18:pos	Zaltoprofen	C17 H14 O3 S	298.065	0.686		S5518		-0.001	-3.2852			1	level4						up
0.686_96.0211	1.6788	0.1193	0.3793	0.1982	0.44	1.0757	N2:con	C18:pos	Furfural	C5 H4 O2	96.0211	0.686	C14279	S13863629	HMDB0032914	0	0.093			2	level4	Organic oxygen compounds	Organooxygen compounds	Carbonyl compounds	Carbonyl compounds	map01100 Metabolic pathways;	other
0.687_143.0581	1.1834	0.4381	0.6763	0.5065	0.7239	0.4647	N2:con	C18:pos	Trimethadione	C6 H9 N O3	143.058	0.687		S5374	HMDB0014491	-0.0002	-1.0871	10.8		5	level4	Organoheterocyclic compounds	Azolidines	Oxazolidines	Oxazolidines		other
0.687_190.0953	0.8756	0.5717	0.7698	0.6098	0.7925	0.3053	N2:con	C18:pos	Meso-2,6-diaminopimelic acid	C7 H14 N2 O4	190.095	0.687	C00680	S89700		0	-0.2536			6	level4					map01100 Metabolic pathways; map01230 Biosynthesis of amino acids;	other
0.687_243.1332	1.0738	0.1733	0.4515	0.3302	0.5778	0.854	N2:con	C18:pos		C9 H17 N5 O3	243.133	0.687								0	level5						other
0.687_251.0638	2.5418	0.0044	0.0992	0.0077	0.0901	1.3891	N2:con	C18:pos		C8 H13 N O8	251.064	0.687								0	level5						up
0.687_279.095	0.7535	0.2073	0.4893	0.1341	0.36	0.5712	N2:con	C18:pos		C10 H17 N O8	279.095	0.687								0	level5						other
0.687_287.1369	1.072	0.5379	0.7484	0.6461	0.8178	0.3816	N2:con	C18:pos		C7 H22 N5 O5 P	287.137	0.687								0	level5						other
0.687_318.1169	2.0265	0.0048	0.1022	0.015	0.121	1.2659	N2:con	C18:pos	Tebupirimfos	C13 H23 N2 O3 P S	318.117	0.687	C18692	S84419		0.0002	0.642			1	level4					NULL	up
0.687_331.1846	0.9884	0.822	0.9119	0.7597	0.8793	0.1286	N2:con	C18:pos		C16 H31 N O2 P2	331.185	0.687								0	level5						other
0.687_332.1329	1.5684	0.0868	0.3289	0.1639	0.3999	0.9173	N2:con	C18:pos	Zanamivir	C12 H20 N4 O7	332.133	0.687	C08095	S54842	HMDB0014698	-0.0003	-0.8092			1	level4	Organic acids and derivatives	Carboxylic acids and derivatives	Carboxylic acid derivatives	Organic acids	NULL	other
0.688_126.0317	1.9019	0.0768	0.3096	0.0869	0.288	0.9709	N2:con	C18:pos	Phloroglucinol	C6 H6 O3	126.032	0.688	C02183	MReference-2546	HMDB0013675	0	-0.1386		62.9	11	level2	Benzenoids	Phenols	Benzenetriols and derivatives	Phenols and derivatives		other
0.688_131.0944	0.7433	0.5581	0.7613	0.4742	0.7015	0.5911	N2:con	C18:pos	Isoleucine	C6 H13 N O2	131.094	0.688		MReference-7		-0.0002	-1.5135		46.4	18	level3						other
0.688_201.1001	0.7518	0.2176	0.5006	0.1086	0.3226	0.7663	N2:con	C18:pos		C9 H15 N O4	201.1	0.688								0	level5						other
0.688_278.1108	0.7559	0.7468	0.8723	0.8384	0.9221	0.7543	N2:con	C18:pos	1912416	C22 H14	278.111	0.688	C14325	S5678		0.0013	4.6287			6	level4					NULL	other
0.688_334.0875	3.1403	0.1525	0.4265	0.1982	0.44	0.9341	N2:con	C18:pos	(e)-progabide	C17 H16 Cl F N2 O2	334.087	0.688		S10442693		-0.001	-2.8529			2	level4						other
0.688_383.142	3.4996	0.0715	0.3011	0.0537	0.2258	1.3198	N2:con	C18:pos	Beta-d-galp-(1->3)-d-galpnac	C14 H25 N O11	383.142	0.688	C07278	S390021		-0.0007	-1.9411			8	level4					NULL	other
0.688_471.1592	0.9178	0.3449	0.6069	0.3842	0.6286	1.0685	N2:con	C18:pos		C11 H30 N5 O13 P	471.159	0.688								0	level5						other
0.688_483.1944	7.7791	0.0947	0.3422	0.0774	0.2711	0.987	N2:con	C18:pos		C17 H36 N5 O5 P3	483.194	0.688								0	level5						other
0.689_113.0266	1.1658	0.647	0.817	0.6832	0.8365	0.599	N2:con	C18:pos		C8 H3 N	113.027	0.689								0	level5						other
0.689_174.1003	0.673	0.0142	0.1559	0.0274	0.1615	0.7936	N2:con	C18:pos	N-acetylornithine	C7 H14 N2 O3	174.1	0.689		MReference-513		-0.0001	-0.5024		47.7	6	level3						other
0.689_231.158	1.1297	0.5267	0.7414	0.6098	0.7925	0.3961	N2:con	C18:pos	G-aminobutyryl-lysine	C10 H21 N3 O3	231.158	0.689		S16267810		-0.0003	-1.1125			1	level4						other
0.689_290.111	0.834	0.3643	0.6213	0.3051	0.5531	0.4015	N2:con	C18:pos	N-succinyl-l-diaminopimelic acid	C11 H18 N2 O7	290.111	0.689	C04421	S389300		-0.0004	-1.381			2	level4					map01100 Metabolic pathways; map01230 Biosynthesis of amino acids;	other
0.689_301.1269	0.6062	0.1476	0.4207	0.2586	0.5072	0.8438	N2:con	C18:pos		C12 H19 N3 O6	301.127	0.689								0	level5						other
0.689_303.0716	2.6618	0.3543	0.6144	0.6098	0.7925	0.4834	N2:con	C18:pos		C10 H13 N3 O8	303.072	0.689								0	level5						other
0.689_328.163	0.5255	0.3023	0.5741	0.443	0.6796	0.6836	N2:con	C18:pos		C17 H31 P3	328.163	0.689								2	level5						other
0.689_364.099	0.6238	0.9363	0.967	0.8785	0.9428	1.1947	N2:con	C18:pos		C9 H25 N4 O5 P S2	364.099	0.689								0	level5						other
0.689_386.15	0.7648	0.8926	0.9476	0.9188	0.9592	0.179	N2:con	C18:pos	Mesoridazine	C21 H26 N2 O S2	386.15	0.689	C07143	S3936	HMDB0015068	0.0013	3.354			1	level4	Organoheterocyclic compounds	Benzothiazines	Phenothiazines	Phenothiazines	NULL	other
0.69_116.0666	0.7915	0.5036	0.7249	0.4742	0.7015	0.5888	N2:con	C18:pos	[similar to: valylproline; δmass: -98.0652 da]		116.067	0.69								0	level5						other
0.69_132.0423	3.3634	0.0052	0.1038	0.0016	0.0503	1.4894	N2:con	C18:pos	Glutaric acid	C5 H8 O4	132.042	0.69	C00489	S723	HMDB0000661	0	0.1814	15.6		17	level4	Organic acids and derivatives	Carboxylic acids and derivatives	Dicarboxylic acids and derivatives	Organic acids	map00071 Fatty acid degradation; map00310 Lysine degradation; map01100 Metabolic pathways;	up
0.69_245.1199	1.1985	0.1184	0.3777	0.54	0.7459	0.652	N2:con	C18:pos			245.12	0.69								0	level5						other
0.69_259.0452	1.5997	0.5465	0.7539	0.6461	0.8178	0.6091	N2:con	C18:pos	D-glucosamine 6-phosphate	C6 H14 N O8 P	259.045	0.69	C00352	BGI228		-0.0005	-1.9856	3.7		10	level3					map00250 Alanine, aspartate and glutamate metabolism; map00520 Amino sugar and nucleotide sugar metabolism; map01100 Metabolic pathways; map04931 Insulin resistance;	other
0.69_271.164	0.8145	0.4323	0.6712	0.443	0.6796	0.8408	N2:con	C18:pos	Arg-pro	C11 H21 N5 O3	271.164	0.69		S295008		-0.0005	-1.6965			2	level4						other
0.69_275.1112	0.8639	0.76	0.8804	0.7211	0.8577	0.3019	N2:con	C18:pos	Gamma-glu-gln	C10 H17 N3 O6	275.111	0.69	C05283	S133013	HMDB0011738	-0.0005	-1.8526			6	level4	Organic acids and derivatives	Carboxylic acids and derivatives	Amino acids, peptides, and analogues	Amino acids, peptides, and analogues	NULL	other
0.69_286.1528	0.5307	0.4755	0.7053	0.6461	0.8178	0.7465	N2:con	C18:pos		C13 H22 N2 O5	286.153	0.69								0	level5						other
0.69_300.1445	0.6486	0.5172	0.7345	0.7211	0.8577	0.5251	N2:con	C18:pos		C12 H20 N4 O5	300.144	0.69								0	level5						other
0.69_305.1111	0.9519	0.8624	0.9326	0.6461	0.8178	0.6688	N2:con	C18:pos		C15 H20 N3 P S	305.111	0.69								0	level5						other
0.69_320.0507	0.8487	0.4433	0.6806	0.1804	0.418	0.771	N2:con	C18:pos		C9 H13 N4 O7 P	320.051	0.69								0	level5						other
0.691_136.5901	0.8917	0.6417	0.8128	0.6832	0.8365	0.4304	N2:con	C18:pos	[similar to: hypoxanthine; δmass: 0.5516 da]		136.59	0.691								0	level5						other
0.691_157.0739	0.7238	0.0239	0.195	0.0237	0.1498	0.8004	N2:con	C18:pos	Acetyl proline	C7 H11 N O3	157.074	0.691		S59528	HMDB0094701	0	0.1419		30.5	6	level4	Organic acids and derivatives	Carboxylic acids and derivatives	Amino acids, peptides, and analogues	Amino acids, peptides, and analogues		other
0.691_172.0372	4.3918	0.0226	0.1894	0.0204	0.1391	1.2443	N2:con	C18:pos	(-)-3-dehydroshikimic acid	C7 H8 O5	172.037	0.691	C02637	S388830		0	0.1839			9	level4					map00400 Phenylalanine, tyrosine and tryptophan biosynthesis; map01100 Metabolic pathways; map01230 Biosynthesis of amino acids;	up
0.691_258.0845	0.7273	0.3733	0.6293	0.413	0.6528	0.4105	N2:con	C18:pos	1-(beta-d-ribofuranosyl)thymine	C10 H14 N2 O6	258.084	0.691		S393058	HMDB0000884	-0.0007	-2.7042			3	level4	Nucleosides, nucleotides, and analogues	Pyrimidine nucleosides	null	Nucleic acids and analogues		other
0.691_813.2765	0.9478	0.3376	0.6011	0.2372	0.486	0.4986	N2:con	C18:pos		C27 H54 N5 O17 P3	813.277	0.691								0	level5						other
0.692_131.0948	0.9864	0.9038	0.9529	0.6461	0.8178	0.6355	N2:con	C18:pos	Dl-β-leucine	C6 H13 N O2	131.095	0.692	C02486	MReference-414		0.0001	1.0961	23.1	44.9	18	level3					NULL	other
0.692_173.0144	1.1517	0.3257	0.5927	0.3565	0.6031	0.4394	N2:con	C18:pos	Sulfanilic acid	C6 H7 N O3 S	173.014	0.692	C06335	S8166		-0.0003	-1.7846			4	level4						other
0.692_247.1054	1.0119	0.7174	0.8575	0.6098	0.7925	0.544	N2:con	C18:pos	Linamarin	C10 H17 N O6	247.105	0.692	C01594	S10657	HMDB0033699	-0.0002	-0.6832			4	level4	Organic oxygen compounds	Organooxygen compounds	Carbohydrates and carbohydrate conjugates	Carbohydrates	map01100 Metabolic pathways;	other
0.692_248.1006	1.0372	0.4827	0.7106	0.54	0.7459	0.4679	N2:con	C18:pos	Glu-thr	C9 H16 N2 O6	248.101	0.692		S5365660	HMDB0028829	-0.0002	-0.8394			2	level4	Organic acids and derivatives	Carboxylic acids and derivatives	Amino acids, peptides, and analogues	Amino acids, peptides, and analogues		other
0.692_290.2196	0.3097	0.7415	0.8699	0.2171	0.4623	0.2886	N2:con	C18:pos	Succinylcholine	C14 H30 N2 O4	290.22	0.692	C07546	S5123	HMDB0014347	-0.001	-3.3296			1	level4	Organic nitrogen compounds	Organonitrogen compounds	Quaternary ammonium salts	Quaternary ammonium salts	NULL	other
0.693_274.08	1.2373	0.1999	0.481	0.1982	0.44	0.8582	N2:con	C18:pos	4-carboxy-2-[(5-oxidanidyl-5-oxidanylidenenorvalyl)amino]butanoate	C10 H14 N2 O7	274.08	0.693		S35031913		-0.0001	-0.3273			1	level4						other
0.694_113.0589	0.7554	0.6887	0.8414	0.5065	0.7239	0.3788	N2:con	C18:pos	Creatinine	C4 H7 N3 O	113.059	0.694	C00791	MReference-13	HMDB0000562	0	-0.2547		94.5	2	level1	Organic acids and derivatives	Carboxylic acids and derivatives	Amino acids, peptides, and analogues	Amino acids, peptides, and analogues	map00330 Arginine and proline metabolism; map01100 Metabolic pathways;	other
0.694_132.0896	0.8598	0.8563	0.9296	1	1	0.1083	N2:con	C18:pos	Dl-ornithine	C5 H12 N2 O2	132.09	0.694	C01602	S380		-0.0003	-2.0419	94	90.9	4	level4					NULL	other
0.694_218.09	0.8557	0.6766	0.8334	0.54	0.7459	0.2195	N2:con	C18:pos	Mfcd00037215	C8 H14 N2 O5	218.09	0.694		S389104	HMDB0006248	-0.0003	-1.2759			8	level4	Organic acids and derivatives	Carboxylic acids and derivatives	Amino acids, peptides, and analogues	Amino acids, peptides, and analogues		other
0.694_276.0816	0.8487	0.9106	0.9548	0.8384	0.9221	0.9907	N2:con	C18:pos	(e,z)-gloxazone	C8 H16 N6 O S2	276.082	0.694		S7830990		-0.0011	-3.9915			1	level4						other
0.694_318.1424	0.6795	0.4659	0.699	0.3565	0.6031	0.4863	N2:con	C18:pos		C8 H23 Cl N6 O5	318.142	0.694								0	level5						other
0.694_377.1686	0.247	0.1402	0.4106	0.1982	0.44	0.8523	N2:con	C18:pos	Talarozole	C21 H23 N5 S	377.169	0.694		S7975653		0.0012	3.2156			1	level4						other
0.694_411.1729	0.7167	0.4738	0.7044	0.413	0.6528	0.445	N2:con	C18:pos		C14 H32 N5 O3 P3	411.173	0.694								0	level5						other
0.695_137.0841	5.7574	0.2791	0.5561	0.3302	0.5778	0.9423	N2:con	C18:pos	Tyramine	C8 H11 N O	137.084	0.695	C00483	BGI551	HMDB0000306	0	0.1007	68.5	61	12	level2	Peptides	Amines	Biogenic amines [Fig]	Amines	map00350 Tyrosine metabolism; map01100 Metabolic pathways; map04080 Neuroactive ligand-receptor interaction; map04974 Protein digestion and absorption;	other
0.695_139.0633	0.7406	0.2781	0.5553	0.2812	0.5296	0.7042	N2:con	C18:pos	Deferiprone	C7 H9 N O2	139.063	0.695		S2866		0	0.013			5	level4						other
0.695_338.1676	2.0414	0.3228	0.5894	0.3051	0.5531	0.8139	N2:con	C18:pos		C15 H31 O4 P S	338.168	0.695								0	level5						other
0.696_170.0688	1.6194	0.049	0.2577	0.0774	0.2711	0.9068	N2:con	C18:pos	Nitrosoguvacoline	C7 H10 N2 O3	170.069	0.696	C19482	S55939		-0.0003	-1.6939			1	level4					NULL	other
0.696_289.1154	1.1398	0.9005	0.9514	0.8785	0.9428	0.3796	N2:con	C18:pos		C6 H20 N5 O6 P	289.115	0.696								0	level5						other
0.697_115.0633	0.8149	0.7416	0.8699	0.5744	0.7689	0.1872	N2:con	C18:pos	L-proline	C5 H9 N O2	115.063	0.697	C16435	BGI376		0	-0.0634	94.6	90.8	6	level1					NULL	other
0.697_151.0977	0.5732	0.3272	0.593	0.443	0.6796	0.5995	N2:con	C18:pos	[similar to: minocycline; δmass: -306.0871 da]		151.098	0.697								0	level5						other
0.697_242.0894	0.3302	0.1995	0.4805	0.3302	0.5778	0.8714	N2:con	C18:pos	Thymidine	C10 H14 N2 O5	242.089	0.697	C00214	S5585	HMDB0000273	-0.0009	-3.592			3	level4	Nucleosides, nucleotides, and analogues	Pyrimidine nucleosides	Pyrimidine 2'-deoxyribonucleosides	Nucleic acids and analogues	map00240 Pyrimidine metabolism; map01100 Metabolic pathways;	other
0.697_272.1486	0.3723	0.1335	0.4009	0.1982	0.44	0.8029	N2:con	C18:pos		C11 H20 N4 O4	272.149	0.697								0	level5						other
0.697_283.1164	1.0246	0.8316	0.9166	0.8785	0.9428	0.2383	N2:con	C18:pos		C12 H17 N3 O5	283.116	0.697								0	level5						other
0.697_322.175	0.3589	0.0097	0.134	0.0037	0.073	1.2987	N2:con	C18:pos		C15 H33 O P3	322.175	0.697								0	level5						down
0.697_371.2058	2.6748	0.7809	0.8911	0.7597	0.8793	0.3653	N2:con	C18:pos		C15 H34 N O7 P	371.206	0.697								0	level5						other
0.697_451.1802	1.1856	0.3554	0.6148	0.3565	0.6031	0.3801	N2:con	C18:pos		C21 H31 N3 O4 P2	451.18	0.697								0	level5						other
0.698_112.0582	0.9031	0.3393	0.6024	0.1341	0.36	0.3721	N2:con	C18:pos			112.058	0.698								0	level5						other
0.698_113.0839	1.5386	0.7686	0.8847	0.7988	0.9038	0.2687	N2:con	C18:pos	Caprolactam	C6 H11 N O	113.084	0.698	C06593	MReference-2867	HMDB0062769	-0.0002	-1.5795		83.5	4	level2	Organoheterocyclic compounds	Lactams	Caprolactams	Caprolactams	map01100 Metabolic pathways;	other
0.698_132.5764	1.2226	0.2469	0.5276	0.4742	0.7015	0.5568	N2:con	C18:pos			132.576	0.698								0	level5						other
0.698_132.5771	0.5146	0.6958	0.8452	0.7597	0.8793	0.4991	N2:con	C18:pos	[similar to: d-(-)-aspartic acid; δmass: -0.4604 da]		132.577	0.698								0	level5						other
0.698_198.0142	3.2229	0.0111	0.1428	0.0064	0.085	1.4466	N2:con	C18:pos		C4 H12 N2 O P2 S	198.014	0.698								0	level5						up
0.698_217.095	0.7302	0.2924	0.5667	0.2812	0.5296	0.5464	N2:con	C18:pos	1-isothiocyanato-8-(methylthio)octane	C10 H19 N S2	217.095	0.698		S8346864	HMDB0038447	-0.0009	-4.2791			1	level4	Organosulfur compounds	Isothiocyanates	null	Isothiocyanates		other
0.698_235.1415	1.3823	0.8455	0.9236	1	1	0.2529	N2:con	C18:pos		C10 H21 N O5	235.142	0.698								0	level5						other
0.698_243.0715	3.908	0.8059	0.9029	0.9188	0.9592	0.8113	N2:con	C18:pos		C6 H19 N3 O P2 S	243.071	0.698								0	level5						other
0.698_390.1746	0.5779	0.7747	0.8884	0.6832	0.8365	0.2042	N2:con	C18:pos		C15 H26 N4 O8	390.175	0.698								0	level5						other
0.698_393.1632	0.9591	0.7774	0.8895	0.5744	0.7689	0.4541	N2:con	C18:pos			393.163	0.698								0	level5						other
0.698_462.196	1.2059	0.4737	0.7044	0.7597	0.8793	0.4854	N2:con	C18:pos			462.196	0.698								0	level5						other
0.698_500.2214	3.211	0.1325	0.3995	0.1484	0.3789	0.9353	N2:con	C18:pos		C21 H43 O7 P3	500.221	0.698								0	level5						other
0.699_140.0584	1.4447	0.2629	0.5438	0.2171	0.4623	0.7712	N2:con	C18:pos	Methylimidazoleacetic acid	C6 H8 N2 O2	140.058	0.699	C05828	MReference-491	HMDB0002820	-0.0002	-1.1181		82.7	5	level2	Organoheterocyclic compounds	Azoles	Imidazoles	Imidazoles	map00340 Histidine metabolism; map01100 Metabolic pathways;	other
0.699_153.0424	1.4502	0.0912	0.3369	0.1341	0.36	0.8326	N2:con	C18:pos	Mesalazine	C7 H7 N O3	153.042	0.699	C07138	S3933	HMDB0014389	-0.0002	-1.0014			14	level4	Benzenoids	Benzene and substituted derivatives	Benzoic acids and derivatives	Benzene and derivatives	NULL	other
0.699_200.0795	1.2198	0.1959	0.4751	0.2812	0.5296	0.4932	N2:con	C18:pos	Alanylclavam	C8 H12 N2 O4	200.079	0.699	C17360	S168852		-0.0002	-0.9338			2	level4						other
0.699_273.0959	1.4517	0.0215	0.1841	0.0175	0.13	1.021	N2:con	C18:pos		C11 H19 N3 O S2	273.096	0.699								0	level5						up
0.699_321.1422	0.43	0.1561	0.4304	0.1341	0.36	0.8976	N2:con	C18:pos	Famciclovir	C14 H19 N5 O4	321.142	0.699		S3207	HMDB0014570	-0.0015	-4.5758			1	level4	Organoheterocyclic compounds	Imidazopyrimidines	Purines and purine derivatives	Purines and derivatives		other
0.699_361.1737	1.04	0.3798	0.6337	0.3051	0.5531	0.6208	N2:con	C18:pos		C10 H28 N5 O7 P	361.174	0.699								0	level5						other
0.7_139.0758	1.0617	0.6238	0.8007	0.6461	0.8178	0.4498	N2:con	C18:pos			139.076	0.7								0	level5						other
0.7_160.1213	2.3365	0.0777	0.3108	0.0869	0.288	1.1941	N2:con	C18:pos	N6-methyllysine	C7 H16 N2 O2	160.121	0.7	C02728	S144469	HMDB0002038	0.0001	0.7673			2	level4	Organic acids and derivatives	Carboxylic acids and derivatives	Amino acids, peptides, and analogues	Amino acids, peptides, and analogues	NULL	other
0.7_164.1054	1.0436	0.9955	0.9972	0.9594	0.9794	0.2145	N2:con	C18:pos	Uv9702000	C8 H12 N4	164.105	0.7		S80080	HMDB0061017	-0.0008	-4.7908			3	level4	Organoheterocyclic compounds	Diazinanes	Piperazines	Piperazines		other
0.7_176.0801	0.8534	0.8229	0.9122	0.7597	0.8793	0.2404	N2:con	C18:pos	Ala-ser	C6 H12 N2 O4	176.08	0.7		S87421		0.0004	2.1374			5	level4						other
0.7_191.1112	1.5144	0.2642	0.5448	0.3051	0.5531	0.4756	N2:con	C18:pos			191.111	0.7								0	level5						other
0.7_198.1117	0.8486	0.4687	0.7006	0.3302	0.5778	0.3736	N2:con	C18:pos	Mebicar	C8 H14 N4 O2	198.112	0.7		S109042		0	-0.0638			1	level4						other
0.7_236.0797	0.838	0.8772	0.9402	0.8785	0.9428	0.2702	N2:con	C18:pos	Formylkynurenine	C11 H12 N2 O4	236.08	0.7	C02700	S886	HMDB0001200	0	0.0598			4	level4	Organic oxygen compounds	Organooxygen compounds	Carbonyl compounds	Carbonyl compounds	map00380 Tryptophan metabolism; map01100 Metabolic pathways;	other
0.7_266.1012	0.7176	0.7058	0.8509	0.6832	0.8365	0.7686	N2:con	C18:pos	Doxofylline	C11 H14 N4 O4	266.101	0.7		S46175		-0.0003	-1.0953			3	level4						other
0.7_270.1205	0.7653	0.2631	0.5439	0.3302	0.5778	0.6103	N2:con	C18:pos	Epervudine	C12 H18 N2 O5	270.12	0.7		S447341		-0.0011	-4.1032			3	level4						other
0.7_285.1202	0.283	0.026	0.2008	0.0609	0.2401	1.1694	N2:con	C18:pos		C7 H20 N5 O5 P	285.12	0.7								0	level5						down
0.7_291.1062	1.3136	0.1735	0.4515	0.1804	0.418	0.7873	N2:con	C18:pos	[similar to: n-acetylneuraminic acid; δmass: -17.9998 da]		291.106	0.7								0	level5						other
0.7_305.1474	0.6198	0.0451	0.2488	0.0687	0.2559	0.7493	N2:con	C18:pos		C13 H23 N O7	305.147	0.7								0	level5						other
0.7_322.1008	0.8156	0.3889	0.6397	0.2812	0.5296	0.4961	N2:con	C18:pos		C5 H19 N6 O8 P	322.101	0.7								0	level5						other
0.7_322.1456	0.8191	0.715	0.8555	0.54	0.7459	0.7146	N2:con	C18:pos		C14 H26 O6 S	322.146	0.7								0	level5						other
0.7_344.1581	0.3925	0.0397	0.2399	0.0414	0.1982	1.0498	N2:con	C18:pos		C9 H25 N6 O6 P	344.158	0.7								0	level5						down
0.701_125.084	2.0691	0.7124	0.8545	0.2372	0.486	0.7341	N2:con	C18:pos	2-ethyl-4,5-dimethylthiazole	C7 H11 N O	125.084	0.701		S55906	HMDB0037865	-0.0001	-0.4329			12	level4	Organoheterocyclic compounds	Azoles	Oxazoles	Oxazoles		other
0.701_130.1101	1.5422	0.6782	0.8344	0.6461	0.8178	0.3526	N2:con	C18:pos	N-acetylputrescine	C6 H14 N2 O	130.11	0.701	C02714	MReference-514	HMDB0002064	-0.0005	-3.7085		88.2	2	level2	Organic acids and derivatives	Carboximidic acids and derivatives	Carboximidic acids	Organic acids	map00330 Arginine and proline metabolism; map01100 Metabolic pathways;	other
0.701_152.0952	0.3796	0.0162	0.1656	0.015	0.121	1.0667	N2:con	C18:pos	Isopropyl methoxy pyrazine	C8 H12 N2 O	152.095	0.701		S30649	HMDB0040340	0.0003	1.6602			5	level4	Organoheterocyclic compounds	Diazines	Pyrazines	Pyrazines		down
0.701_178.1085	0.7007	0.9006	0.9514	0.7597	0.8793	0.4545	N2:con	C18:pos		C4 H15 N6 P	178.108	0.701								0	level5						other
0.701_216.1223	0.5121	0.1213	0.3827	0.3051	0.5531	0.7796	N2:con	C18:pos	N-α-l-acetyl-arginine	C8 H16 N4 O3	216.122	0.701		MReference-515	HMDB0004620	0.0001	0.2341		58	1	level3	Organic acids and derivatives	Carboxylic acids and derivatives	Amino acids, peptides, and analogues	Amino acids, peptides, and analogues		other
0.701_240.1098	0.6389	0.0688	0.296	0.1341	0.36	0.9752	N2:con	C18:pos		C5 H17 N6 O3 P	240.11	0.701								0	level5						other
0.701_248.1369	0.9942	0.9759	0.9883	0.8384	0.9221	0.1632	N2:con	C18:pos			248.137	0.701								0	level5						other
0.701_257.1373	0.707	0.4672	0.6999	0.8384	0.9221	0.3896	N2:con	C18:pos		C11 H19 N3 O4	257.137	0.701								0	level5						other
0.701_265.0668	2.4924	0.1045	0.3585	0.1804	0.418	0.8771	N2:con	C18:pos		C7 H15 N5 O2 S2	265.067	0.701								0	level5						other
0.701_331.163	1.3748	0.1509	0.4239	0.0973	0.3044	0.7619	N2:con	C18:pos		C19 H27 N P2	331.163	0.701								0	level5						other
0.701_350.0614	1.4317	0.475	0.7048	0.5744	0.7689	0.4255	N2:con	C18:pos		C9 H19 O12 P	350.061	0.701								0	level5						other
0.701_365.1318	2.9857	0.0249	0.1976	0.0274	0.1615	1.3097	N2:con	C18:pos	2-acetamido-1,5-anhydro-2-deoxy-3-o-beta-d-galactopyranosyl-d-arabino-hex-1-enitol	C14 H23 N O10	365.132	0.701		S17216181	HMDB0002278	-0.0004	-1.1061			2	level4	Organic oxygen compounds	Organooxygen compounds	Carbohydrates and carbohydrate conjugates	Carbohydrates		up
0.701_365.1685	0.3888	0.0096	0.1334	0.0064	0.085	1.1954	N2:con	C18:pos	Trimethaphan	C22 H25 N2 O S	365.168	0.701	C07174	S22044	HMDB0015248	-0.0003	-0.7606			1	level4	Organoheterocyclic compounds	Thienoimidazolidines	null	Thienoimidazolidines	NULL	down
0.701_388.1846	0.6182	0.6752	0.8328	0.9188	0.9592	0.3593	N2:con	C18:pos		C18 H32 N2 O3 S2	388.185	0.701								0	level5						other
0.701_461.2111	0.8542	0.7885	0.8949	0.7211	0.8577	0.2738	N2:con	C18:pos		C21 H37 N O6 P2	461.211	0.701								0	level5						other
0.701_512.1152	0.8115	0.633	0.8067	0.3565	0.6031	0.5535	N2:con	C18:pos		C22 H24 O14	512.115	0.701								0	level5						other
0.702_112.0747	4713.76	0.0004	0.0454	0.0001	0.0228	3.7509	N2:con	C18:pos		C4 H8 N4	112.075	0.702								0	level5						up
0.702_129.1015	586.126	0.0008	0.0504	0	0.007	3.0835	N2:con	C18:pos	Metformin	C4 H11 N5	129.101	0.702	C07151	S3949	HMDB0001921	0.0001	0.5773			1	level4	Organic nitrogen compounds	Organonitrogen compounds	Guanidines	Guanidines	map04152 AMPK signaling pathway; map04211 Longevity regulating pathway; map04976 Bile secretion;	up
0.702_131.0526	1.1419	0.6005	0.7867	0.54	0.7459	0.4863	N2:con	C18:pos			131.053	0.702								0	level5						other
0.702_156.0895	0.7669	0.329	0.5948	0.3565	0.6031	0.5621	N2:con	C18:pos		C7 H12 N2 O2	156.089	0.702								0	level5						other
0.702_230.6057	1.1641	0.6756	0.8328	0.6461	0.8178	0.4233	N2:con	C18:pos			230.606	0.702								0	level5						other
0.702_243.0851	1.1343	0.4773	0.7063	0.3051	0.5531	0.379	N2:con	C18:pos	Cytidine	C9 H13 N3 O5	243.085	0.702	C00475	S5940	HMDB0000089	-0.0004	-1.6143			5	level4	Nucleosides, nucleotides, and analogues	Pyrimidine nucleosides	null	Nucleic acids and analogues	map00240 Pyrimidine metabolism; map01100 Metabolic pathways; map02010 ABC transporters;	other
0.702_249.1575	1.4512	0.0781	0.3116	0.0609	0.2401	0.8924	N2:con	C18:pos			249.157	0.702								0	level5						other
0.702_260.1	0.7983	0.689	0.8415	0.7211	0.8577	0.3214	N2:con	C18:pos	Alpha-glutamyl-4-hydroxyproline	C10 H16 N2 O6	260.1	0.702		S35032069		-0.0009	-3.3474			2	level4						other
0.702_266.149	11.4211	0.0434	0.2453	0.0274	0.1615	1.3466	N2:con	C18:pos		C10 H22 N2 O6	266.149	0.702								0	level5						up
0.702_319.163	1.0452	0.7762	0.8891	0.6461	0.8178	0.4132	N2:con	C18:pos	[similar to: nodularin; δmass: -505.2803 da]		319.163	0.702								0	level5						other
0.702_333.1422	0.4725	0.5645	0.7645	1	1	0.6694	N2:con	C18:pos		C14 H23 N O8	333.142	0.702								0	level5						other
0.702_381.1633	0.9269	0.8484	0.9254	0.7597	0.8793	0.5093	N2:con	C18:pos	O-beta-d-glucosyl-trans-zeatin	C16 H23 N5 O6	381.163	0.702	C03423	S4574478		-0.0015	-3.9346			7	level4						other
0.702_405.1636	0.8062	0.7547	0.8773	0.7211	0.8577	0.5835	N2:con	C18:pos		C11 H28 N5 O9 P	405.164	0.702								0	level5						other
0.702_81.0577	1.9532	0.0604	0.2812	0.0869	0.288	0.8679	N2:con	C18:pos	Ux9640000	C5 H7 N	81.0577	0.702		S7031	HMDB0033113	-0.0002	-2.0965			3	level4	Organoheterocyclic compounds	Pyrroles	Substituted pyrroles	Substituted pyrroles		other
0.703_140.095	0.7248	0.1097	0.3664	0.0687	0.2559	0.9384	N2:con	C18:pos		C7 H12 N2 O	140.095	0.703								0	level5						other
0.703_143.0947	2.3454	0.0617	0.2841	0.0774	0.2711	1.1811	N2:con	C18:pos	Dl-stachydrine	C7 H13 N O2	143.095	0.703		MReference-837		0.0001	0.6003		84.6	4	level2						other
0.703_145.0853	0.3781	0.0651	0.2908	0.1484	0.3789	0.849	N2:con	C18:pos	4-guanidinobutyric acid	C5 H11 N3 O2	145.085	0.703	C01035	MReference-233	HMDB0003464	0.0001	0.8662		90.1	2	level2	Organic acids and derivatives	Carboxylic acids and derivatives	Amino acids, peptides, and analogues	Amino acids, peptides, and analogues	map00330 Arginine and proline metabolism; map01100 Metabolic pathways;	other
0.703_159.1257	0.6567	0.1391	0.4085	0.1484	0.3789	1.0987	N2:con	C18:pos	Pregabalin	C8 H17 N O2	159.126	0.703		S4589156	HMDB0014375	-0.0002	-1.2343			3	level4	Organic acids and derivatives	Carboxylic acids and derivatives	Amino acids, peptides, and analogues	Amino acids, peptides, and analogues		other
0.703_171.0895	0.5138	0.009	0.13	0.0204	0.1391	1.0107	N2:con	C18:pos	Butyryl-l-homoserine lactone	C8 H13 N O3	171.089	0.703	C11837	S8305680		0	-0.2244	92.5	77.3	3	level4	FA Fatty acyls	FA08 Fatty amides	FA0803 Fatty acyl homoserine lactones	Fatty acyls[FA]		down
0.703_174.054	2.0353	0.0119	0.1456	0.0045	0.0781	0.9454	N2:con	C18:pos		C8 H6 N4 O	174.054	0.703								0	level5						other
0.703_195.0876	0.5287	0.5402	0.7503	0.4742	0.7015	0.3494	N2:con	C18:pos		C4 H14 N5 O2 P	195.088	0.703								0	level5						other
0.703_241.106	0.9794	0.9337	0.9661	0.7597	0.8793	0.3222	N2:con	C18:pos	5-methyldeoxycytidine	C10 H15 N3 O4	241.106	0.703	C03592	S389065	HMDB0002224	-0.0003	-1.0406			3	level4	Nucleosides, nucleotides, and analogues	Pyrimidine nucleosides	Pyrimidine 2'-deoxyribonucleosides	Nucleic acids and analogues	NULL	other
0.703_256.1418	0.392	0.0138	0.1539	0.003	0.0673	1.3836	N2:con	C18:pos	Pulcherriminic acid	C12 H20 N2 O4	256.142	0.703	C20515	S10519216		-0.0005	-2.1047			1	level4					NULL	down
0.703_260.1476	0.5732	0.2781	0.5553	0.3565	0.6031	0.8944	N2:con	C18:pos	Lys-asn	C10 H20 N4 O4	260.148	0.703		S16568336		-0.0009	-3.3499			2	level4						other
0.703_271.1051	0.7577	0.3072	0.5784	0.2812	0.5296	0.6852	N2:con	C18:pos	Deidaclin	C12 H17 N O6	271.105	0.703	C08329	S66273		-0.0005	-1.6889			1	level4	Amino acid related compounds	Cyanogenic glucosides	Cyanogenic glucosides derived from nonprotein amino acid	Amino acid related compounds	NULL	other
0.703_274.0661	1.2158	0.2287	0.5103	0.2372	0.486	0.8836	N2:con	C18:pos	665098	C15 H14 O3 S	274.066	0.703		S2342211	HMDB0061039	-0.0003	-1.0118			1	level4	Benzenoids	Benzene and substituted derivatives	Diphenylmethanes	Benzene and derivatives		other
0.703_285.1211	0.2036	0.0216	0.1841	0.0414	0.1982	1.2574	N2:con	C18:pos		C7 H20 N5 O5 P	285.121	0.703								0	level5						down
0.703_287.1002	1.6319	0.0435	0.2454	0.0537	0.2258	0.9251	N2:con	C18:pos	Volkenin	C12 H17 N O7	287.1	0.703	C08344	S158135		-0.0004	-1.2336			1	level4	Amino acid related compounds	Cyanogenic glucosides	Cyanogenic glucosides derived from nonprotein amino acid	Amino acid related compounds	NULL	other
0.703_306.1425	1.0912	0.7797	0.8904	0.9594	0.9794	0.2928	N2:con	C18:pos	L-lupinic acid	C13 H18 N6 O3	306.142	0.703		S4444101		-0.0015	-4.9824			2	level4						other
0.703_336.1533	0.8978	0.2527	0.5348	0.1639	0.3999	0.7995	N2:con	C18:pos			336.153	0.703								0	level5						other
0.703_347.1582	0.9272	0.8605	0.9321	0.9188	0.9592	0.4876	N2:con	C18:pos		C9 H26 N5 O7 P	347.158	0.703								0	level5						other
0.703_352.148	1.0531	0.8659	0.9343	0.9188	0.9592	0.1915	N2:con	C18:pos			352.148	0.703								0	level5						other
0.703_361.1526	0.4765	0.7506	0.875	0.9594	0.9794	0.6262	N2:con	C18:pos	3-acetylnerbowdine	C19 H23 N O6	361.153	0.703	C08514	S390251		0	0.1029			2	level4	Alkaloids	Alkaloids derived from tyrosine	Isoquinoline alkaloids	Alkaloids	NULL	other
0.703_399.1732	1.3789	0.636	0.8091	0.8384	0.9221	0.6407	N2:con	C18:pos			399.173	0.703								0	level5						other
0.703_70.0528	44.1032	0.0083	0.1253	0.0045	0.0781	1.9897	N2:con	C18:pos	Z2cn	C3 H6 N2	70.0528	0.703	C05670	S21241485	HMDB0004101	-0.0003	-3.8196			2	level4	Organic nitrogen compounds	Organonitrogen compounds	Organic cyanides	Organic cyanides	map00410 beta-Alanine metabolism;	up
0.703_98.0365	0.8047	0.8132	0.9073	0.5744	0.7689	0.2617	N2:con	C18:pos	Furfuranol	C5 H6 O2	98.0365	0.703	C20441	S7083	HMDB0013742	-0.0003	-3.2474			5	level4	Organoheterocyclic compounds	Heteroaromatic compounds	null	Heteroaromatic compounds		other
0.704_113.0477	1.408	0.1271	0.3921	0.1982	0.44	0.8405	N2:con	C18:pos	Ma4000000	C5 H7 N O2	113.048	0.704	C07275	S63891		0	0.0068	57.2		4	level4					NULL	other
0.704_145.1461	0.1861	0.3244	0.5914	0.3302	0.5778	0.8808	N2:con	C18:pos	Heptaminol	C8 H19 N O	145.146	0.704		S3464		-0.0006	-3.9667			1	level4						other
0.704_154.1106	4.2549	0.3378	0.6013	0.4742	0.7015	0.736	N2:con	C18:pos		C8 H14 N2 O	154.111	0.704						68.5	61	0	level5						other
0.704_159.1251	0.1496	0.1039	0.3575	0.1804	0.418	1.4045	N2:con	C18:pos	[similar to: jervine; δmass: -266.1679 da]		159.125	0.704								0	level5						other
0.704_207.6032	2.8869	0.5065	0.7268	0.7211	0.8577	0.5178	N2:con	C18:pos			207.603	0.704								0	level5						other
0.704_215.0905	0.5996	0.0358	0.2312	0.0537	0.2258	0.7584	N2:con	C18:pos		C8 H13 N3 O4	215.09	0.704								0	level5						other
0.704_221.1257	16.3682	0.3993	0.6482	0.7597	0.8793	0.612	N2:con	C18:pos		C9 H19 N O5	221.126	0.704								0	level5						other
0.704_227.0792	1.1401	0.3705	0.6261	0.5065	0.7239	0.6804	N2:con	C18:pos	Pretyrosine	C10 H13 N O5	227.079	0.704	C00826	S388450		-0.0002	-0.7705			1	level4					map00400 Phenylalanine, tyrosine and tryptophan biosynthesis; map01100 Metabolic pathways; map01230 Biosynthesis of amino acids;	other
0.704_237.1113	0.7664	0.7208	0.8594	0.7988	0.9038	0.3474	N2:con	C18:pos			237.111	0.704								0	level5						other
0.704_253.1062	0.4536	0.1015	0.3532	0.0973	0.3044	0.9493	N2:con	C18:pos	Pyricarbate	C11 H15 N3 O4	253.106	0.704	C12842	S4816		-0.0001	-0.343			1	level4					NULL	other
0.704_269.1371	0.0715	0.0015	0.0631	0.0037	0.073	1.989	N2:con	C18:pos		C12 H19 N3 O4	269.137	0.704								0	level5						down
0.704_272.1005	0.6182	0.2598	0.5414	0.1982	0.44	0.6791	N2:con	C18:pos		C11 H16 N2 O6	272.101	0.704								0	level5						other
0.704_277.1269	0.086	0.0186	0.1737	0.015	0.121	1.4432	N2:con	C18:pos			277.127	0.704								0	level5						down
0.704_304.1383	0.6994	0.8454	0.9236	0.8785	0.9428	0.7032	N2:con	C18:pos	Nopaline	C11 H20 N4 O6	304.138	0.704	C01682	S97124		0	-0.0365			3	level4					map00330 Arginine and proline metabolism; map02010 ABC transporters;	other
0.704_312.1432	0.7281	0.3102	0.5803	0.3051	0.5531	0.7423	N2:con	C18:pos		C12 H24 O9	312.143	0.704								0	level5						other
0.704_335.1126	1.2793	0.46	0.695	0.3842	0.6286	0.3896	N2:con	C18:pos		C17 H24 N P3	335.113	0.704								0	level5						other
0.704_362.1435	1.3408	0.1217	0.3833	0.1341	0.36	0.8563	N2:con	C18:pos	Clavamycin b	C13 H22 N4 O8	362.144	0.704	C17362	S30791682		-0.0003	-0.6979			2	level4					NULL	other
0.704_364.1469	0.668	0.8032	0.9013	0.7988	0.9038	0.219	N2:con	C18:pos	(2r)-2-{[(2r)-2-{[(2s,3r,4r,5s,6r)-3-acetamido-2,5-dihydroxy-6-(hydroxymethyl)tetrahydro-2h-pyran-4-yl]oxy}propanoyl]amino}propanoic acid	C14 H24 N2 O9	364.147	0.704	C02999	S4575343	HMDB0060494	-0.0013	-3.6049			1	level4	Organic oxygen compounds	Organooxygen compounds	Carbohydrates and carbohydrate conjugates	Carbohydrates	NULL	other
0.704_366.1136	0.7893	0.2549	0.5366	0.0687	0.2559	0.6055	N2:con	C18:pos		C9 H22 N2 O13	366.114	0.704								0	level5						other
0.704_374.1444	1.755	0.0395	0.2395	0.0316	0.174	0.962	N2:con	C18:pos			374.144	0.704								0	level5						other
0.704_423.1742	0.7828	0.8223	0.9119	0.7597	0.8793	0.6538	N2:con	C18:pos	Neolinustatin	C17 H29 N O11	423.174	0.704	C08336	S106743	HMDB0038482	0.0002	0.4288			1	level4	Amino acid related compounds	Cyanogenic glucosides	Cyanogenic glucosides derived from valine or isoleucine	Amino acid related compounds	NULL	other
0.704_524.1154	2.1108	0.0407	0.2412	0.0414	0.1982	1.0198	N2:con	C18:pos		C16 H29 O17 P	524.115	0.704								0	level5						up
0.704_568.1625	3.1908	0.1286	0.3944	0.1208	0.3417	0.8648	N2:con	C18:pos		C22 H32 O17	568.163	0.704								0	level5						other
0.704_700.2054	2.9867	0.0832	0.323	0.1341	0.36	0.959	N2:con	C18:pos		C31 H42 O14 P2	700.205	0.704								0	level5						other
0.705_111.0431	1.3848	0.189	0.4672	0.2586	0.5072	0.7802	N2:con	C18:pos	Cytosine	C4 H5 N3 O	111.043	0.705	C00380	MReference-365	HMDB0000630	-0.0001	-1.3255	49.2	88.5	2	level1	Organoheterocyclic compounds	Diazines	Pyrimidines and pyrimidine derivatives	Pyrimidines and pyrimidine derivatives	map00240 Pyrimidine metabolism; map01100 Metabolic pathways;	other
0.705_122.0479	1.7588	0.212	0.4949	0.2171	0.4623	0.7431	N2:con	C18:pos	Nicotinamide	C6 H6 N2 O	122.048	0.705	C00153	MReference-517	HMDB0001406	-0.0001	-1.0679		45.6	4	level3	Organoheterocyclic compounds	Pyridines and derivatives	Pyridinecarboxylic acids and derivatives	Pyridine and derivatives	map00760 Nicotinate and nicotinamide metabolism; map01100 Metabolic pathways; map04977 Vitamin digestion and absorption;	other
0.705_139.0463	1.2543	0.5898	0.7817	0.9188	0.9592	0.5501	N2:con	C18:pos	2,4-dimethyl-5-vinylthiazole	C7 H9 N S	139.046	0.705			HMDB0037285					1	level5	Organoheterocyclic compounds	Azoles	Thiazoles	Thiazoles		other
0.705_139.0746	1.6678	0.3341	0.5985	0.2586	0.5072	0.5704	N2:con	C18:pos	Toxopyrimidine	C6 H9 N3 O	139.075	0.705	C01279	S756		0	0.2608			3	level4					map00730 Thiamine metabolism; map01100 Metabolic pathways; map02010 ABC transporters;	other
0.705_141.0789	0.6794	0.2043	0.4858	0.1804	0.418	0.7158	N2:con	C18:pos	Ethosuximide	C7 H11 N O2	141.079	0.705	C07505	S3175	HMDB0014731	0	-0.2037			5	level4	Organoheterocyclic compounds	Pyrrolidines	Pyrrolidones	Pyrrolidones	NULL	other
0.705_147.1259	0.8262	0.7445	0.8713	0.7211	0.8577	0.6042	N2:con	C18:pos		C7 H17 N O2	147.126	0.705								0	level5						other
0.705_153.09	0.2975	0.3395	0.6024	0.5065	0.7239	0.7792	N2:con	C18:pos	N-acetylhistamine	C7 H11 N3 O	153.09	0.705	C05135	MReference-316	HMDB0013253	-0.0002	-1.2089		94.2	2	level2	Organic acids and derivatives	Carboxylic acids and derivatives	Carboxylic acid derivatives	Organic acids	map00340 Histidine metabolism;	other
0.705_156.077	2.84	0.0227	0.1898	0.0274	0.1615	1.341	N2:con	C18:pos			156.077	0.705								0	level5						up
0.705_156.0901	0.5242	0.047	0.2553	0.0316	0.174	1.0622	N2:con	C18:pos		C7 H12 N2 O2	156.09	0.705								0	level5						down
0.705_157.0976	0.709	0.2594	0.5411	0.2812	0.5296	0.4544	N2:con	C18:pos			157.098	0.705								0	level5						other
0.705_178.5766	1.6229	0.442	0.6797	0.443	0.6796	0.9295	N2:con	C18:pos	[similar to: salsolinol; δmass: -0.5180 da]		178.577	0.705								0	level5						other
0.705_187.0845	1.165	0.6831	0.8374	0.413	0.6528	0.2221	N2:con	C18:pos	6-acetamido-2-oxohexanoic acid	C8 H13 N O4	187.084	0.705	C05548	S168403	HMDB0012150	0	0.1605			4	level4	Organic acids and derivatives	Keto acids and derivatives	Medium-chain keto acids and derivatives	Organic acids	map00310 Lysine degradation; map01100 Metabolic pathways;	other
0.705_191.1153	0.6991	0.4359	0.6743	0.5065	0.7239	0.4414	N2:con	C18:pos		C8 H17 N O4	191.115	0.705								0	level5						other
0.705_201.075	0.96	0.8559	0.9295	1	1	0.1807	N2:con	C18:pos	Misonidazole	C7 H11 N3 O4	201.075	0.705		S24317		0	0.0232			1	level4						other
0.705_226.106	2.3331	0.3674	0.6234	0.4742	0.7015	0.5569	N2:con	C18:pos	Carnosine	C9 H14 N4 O3	226.106	0.705	C00386	S9001	HMDB0000033	-0.0006	-2.5106			7	level4	Organic acids and derivatives	Peptidomimetics	Hybrid peptides	Organic acids	map00340 Histidine metabolism; map00410 beta-Alanine metabolism; map01100 Metabolic pathways;	other
0.705_227.0903	1.5217	0.2819	0.5587	0.3565	0.6031	0.5039	N2:con	C18:pos	2'-deoxycytidine	C9 H13 N3 O4	227.09	0.705	C00881	S13117	HMDB0000014	-0.0003	-1.3402			2	level4	Nucleosides, nucleotides, and analogues	Pyrimidine nucleosides	Pyrimidine 2'-deoxyribonucleosides	Nucleic acids and analogues	map00240 Pyrimidine metabolism; map01100 Metabolic pathways; map02010 ABC transporters;	other
0.705_245.1191	1.6532	0.2071	0.489	0.2171	0.4623	0.5951	N2:con	C18:pos			245.119	0.705								0	level5						other
0.705_254.1375	0.7378	0.4962	0.7187	0.4742	0.7015	0.7109	N2:con	C18:pos	Homoanserine	C11 H18 N4 O3	254.137	0.705		S17216339	HMDB0005767	-0.0004	-1.6544			4	level4	Organic acids and derivatives	Peptidomimetics	Hybrid peptides	Organic acids		other
0.705_265.1525	3.6612	0.3905	0.6409	0.7211	0.8577	0.6219	N2:con	C18:pos		C11 H23 N O6	265.152	0.705								0	level5						other
0.705_270.074	0.5168	0.519	0.736	0.6098	0.7925	0.408	N2:con	C18:pos	Phenyl d-glucopyranosiduronic acid	C12 H14 O7	270.074	0.705		S106521	HMDB0059806	0.0001	0.3393			2	level4	Organic oxygen compounds	Organooxygen compounds	Carbohydrates and carbohydrate conjugates	Carbohydrates		other
0.705_271.1274	0.9435	0.7944	0.898	0.7597	0.8793	0.2297	N2:con	C18:pos			271.127	0.705								0	level5						other
0.705_290.1298	0.4771	0.0999	0.3511	0.1208	0.3417	0.9678	N2:con	C18:pos	(3s,4s)-7,12-dimethyl-3,4-dihydro-3,4-tetraphenediol	C20 H18 O2	290.13	0.705	C19490	S137654	HMDB0060517	-0.0009	-3.0035			3	level4	Benzenoids	Phenanthrenes and derivatives	Phenanthrols	Benzene and derivatives	map00980 Metabolism of xenobiotics by cytochrome P450; map05204 Chemical carcinogenesis;	other
0.705_292.1628	0.8607	0.7186	0.8582	0.6832	0.8365	0.244	N2:con	C18:pos		C12 H24 N2 O6	292.163	0.705								0	level5						other
0.705_312.1323	1.2569	0.7689	0.8847	0.9188	0.9592	0.4088	N2:con	C18:pos		C8 H21 N6 O5 P	312.132	0.705								0	level5						other
0.705_335.1105	1.4371	0.2925	0.5667	0.3302	0.5778	0.4254	N2:con	C18:pos	Trifluralin	C13 H16 F3 N3 O4	335.111	0.705	C14343	S5368		0.0012	3.4905			1	level4					NULL	other
0.705_379.148	1.0879	0.3672	0.6233	0.3302	0.5778	0.8552	N2:con	C18:pos			379.148	0.705								0	level5						other
0.705_486.1594	4.0508	0.0489	0.2577	0.0362	0.1856	1.1341	N2:con	C18:pos		C31 H22 N2 O4	486.159	0.705								0	level5						up
0.705_645.2491	29.1789	0.0552	0.2701	0.0092	0.0977	1.3634	N2:con	C18:pos	Acarbose	C25 H43 N O18	645.249	0.705	C06802	S38116	HMDB0014429	0.0011	1.6396			2	level4	Organic oxygen compounds	Organooxygen compounds	Carbohydrates and carbohydrate conjugates	Carbohydrates	map01100 Metabolic pathways;	other
0.705_807.3026	4.8023	0.0174	0.1696	0.0128	0.1125	1.3463	N2:con	C18:pos		C29 H56 N5 O15 P3	807.303	0.705								0	level5						up
0.705_82.0419	2.2718	0.2841	0.5598	0.2812	0.5296	0.9654	N2:con	C18:pos	2-methylfuran	C5 H6 O	82.0419	0.705		S10340	HMDB0013749	0	0.5805	93.8		2	level4	Organoheterocyclic compounds	Heteroaromatic compounds	null	Heteroaromatic compounds		other
0.705_828.2769	6.2293	0.042	0.2429	0.0316	0.174	1.2484	N2:con	C18:pos	Maltopentose	C30 H52 O26	828.277	0.705		S18509779	HMDB0012254	0.0023	2.7297			5	level4	Organic oxygen compounds	Organooxygen compounds	Carbohydrates and carbohydrate conjugates	Carbohydrates		up
0.706_122.0843	0.3307	0.0034	0.0895	0.0054	0.0812	1.4387	N2:con	C18:pos	2,4-diaminotoluene	C7 H10 N2	122.084	0.706	C14401	S6991	HMDB0041799	-0.0001	-0.626			9	level4	Benzenoids	Benzene and substituted derivatives	Toluenes	Benzene and derivatives		down
0.706_138.0429	0.869	0.5493	0.7547	0.6461	0.8178	0.3191	N2:con	C18:pos	Urocanate	C6 H6 N2 O2	138.043	0.706	C00785	BGI565	HMDB0000301	-0.0001	-0.3932	90.1	89.8	8	level1	Organoheterocyclic compounds	Azoles	Imidazoles	Imidazoles	map00340 Histidine metabolism; map01100 Metabolic pathways;	other
0.706_141.0664	1.5825	0.6263	0.802	0.6832	0.8365	0.5295	N2:con	C18:pos			141.066	0.706								0	level5						other
0.706_154.0742	1.4664	0.6873	0.8406	0.8785	0.9428	0.2682	N2:con	C18:pos		C7 H10 N2 O2	154.074	0.706								0	level5						other
0.706_166.1106	1.3853	0.5401	0.7502	0.2372	0.486	0.4526	N2:con	C18:pos	2-isobutyl-3-methoxypyrazine	C9 H14 N2 O	166.111	0.706		S30208	HMDB0031860	0	0.1055			3	level4	Organoheterocyclic compounds	Diazines	Pyrazines	Pyrazines		other
0.706_172.0847	0.7215	0.1768	0.4545	0.1804	0.418	0.9076	N2:con	C18:pos	Glycylproline	C7 H12 N2 O3	172.085	0.706		MReference-432	HMDB0000721	-0.0001	-0.6983	20.2	85.6	2	level2	Organic acids and derivatives	Carboxylic acids and derivatives	Amino acids, peptides, and analogues	Amino acids, peptides, and analogues		other
0.706_197.0687	0.821	0.7729	0.8874	0.7597	0.8793	0.668	N2:con	C18:pos	Dihydroxyphenylalanine	C9 H11 N O4	197.069	0.706		S813	HMDB0000609	-0.0001	-0.4949			6	level4	Organic acids and derivatives	Carboxylic acids and derivatives	Amino acids, peptides, and analogues	Amino acids, peptides, and analogues		other
0.706_199.0845	1.0107	0.7804	0.8907	1	1	0.2247	N2:con	C18:pos	2-acetyl-6-hydroxy-7-(hydroxymethyl)-1,5,6,7-tetrahydro-4h-azepin-4-one	C9 H13 N O4	199.084	0.706		S35013865	HMDB0035177	0	-0.0158			1	level4	Organoheterocyclic compounds	Azepines	null	Azepines		other
0.706_211.0955	0.721	0.3006	0.5727	0.3565	0.6031	0.5932	N2:con	C18:pos	Zalcitabine	C9 H13 N3 O3	211.095	0.706	C07207	S22498	HMDB0015078	-0.0002	-0.9829			1	level4	Nucleosides, nucleotides, and analogues	Pyrimidine nucleosides	Pyrimidine 2',3'-dideoxyribonucleosides	Nucleic acids and analogues	map04976 Bile secretion;	other
0.706_260.1723	0.5732	0.4879	0.7137	0.7211	0.8577	0.4103	N2:con	C18:pos	Carisoprodol	C12 H24 N2 O4	260.172	0.706	C07927	S2478	HMDB0014539	-0.0013	-4.877			1	level4	Organic acids and derivatives	Carboxylic acids and derivatives	Amino acids, peptides, and analogues	Amino acids, peptides, and analogues	NULL	other
0.706_288.0845	3.1744	0.0415	0.2419	0.0473	0.2104	1.1586	N2:con	C18:pos	1,5-anhydro-1-(2,4,6-trihydroxyphenyl)hexitol	C12 H16 O8	288.084	0.706		S74886754	HMDB0132663	0	0.0103			1	level4	Organic oxygen compounds	Organooxygen compounds	Carbohydrates and carbohydrate conjugates	Carbohydrates		up
0.706_303.1317	1.1654	0.6027	0.7883	0.54	0.7459	0.3791	N2:con	C18:pos	Pipemidic acid	C14 H17 N5 O3	303.132	0.706		S4665	HMDB0041989	-0.0014	-4.689			1	level4	Organoheterocyclic compounds	Diazinanes	Piperazines	Piperazines		other
0.706_304.077	5.0354	0.0675	0.2948	0.0609	0.2401	1.1183	N2:con	C18:pos	1,3-diphenyl-3-buten-1-yl hydrogen sulfate	C16 H16 O4 S	304.077	0.706		S74853887	HMDB0135568	0	0.0734			5	level4	Phenylpropanoids and polyketides	Linear 1,3-diarylpropanoids	null	Polyketides[PK]		other
0.706_343.1189	2.8994	0.0136	0.1534	0.0204	0.1391	1.1131	N2:con	C18:pos		C10 H27 N5 P2 S2	343.119	0.706								0	level5						up
0.706_357.1532	0.4922	0.2729	0.5514	0.3302	0.5778	0.9695	N2:con	C18:pos		C16 H27 N3 O2 S2	357.153	0.706								0	level5						other
0.706_371.2038	4.4167	0.5454	0.7535	0.7988	0.9038	0.4964	N2:con	C18:pos			371.204	0.706								0	level5						other
0.706_407.1793	1.1301	0.2834	0.5594	0.3051	0.5531	0.669	N2:con	C18:pos		C11 H30 N5 O9 P	407.179	0.706								0	level5						other
0.706_517.2363	2.7873	0.0796	0.3151	0.1341	0.36	1.0078	N2:con	C18:pos		C20 H39 N O14	517.236	0.706								0	level5						other
0.707_135.0544	0.9971	0.6971	0.846	0.7988	0.9038	0.3399	N2:con	C18:pos	Adenine	C5 H5 N5	135.054	0.707	C00147	MReference-296	HMDB0000034	-0.0001	-0.9154		89.9	1	level1	Organoheterocyclic compounds	Imidazopyrimidines	Purines and purine derivatives	Purines and derivatives	map00230 Purine metabolism; map01100 Metabolic pathways;	other
0.707_142.1107	1.937	0.7206	0.8594	0.3842	0.6286	0.611	N2:con	C18:pos		C7 H14 N2 O	142.111	0.707								0	level5						other
0.707_149.0476	0.5565	0.1136	0.3719	0.1982	0.44	0.6415	N2:con	C18:pos	Dihydroxyindole	C8 H7 N O2	149.048	0.707	C05578	S102690	HMDB0004058	-0.0001	-0.5263			8	level4	Organoheterocyclic compounds	Indoles and derivatives	Hydroxyindoles	Indole and derivatives	map00350 Tyrosine metabolism; map01100 Metabolic pathways;	other
0.707_180.1003	0.9799	0.7973	0.8993	0.9594	0.9794	0.3396	N2:con	C18:pos		C8 H12 N4 O	180.1	0.707								0	level5						other
0.707_184.0846	1.0431	0.9839	0.9915	0.8384	0.9221	0.2392	N2:con	C18:pos	Veronal	C8 H12 N2 O3	184.085	0.707		S2206		-0.0002	-1.068			1	level4						other
0.707_186.1187	0.4751	0.0195	0.177	0.0274	0.1615	1.0709	N2:con	C18:pos	[similar to: proline; δmass: 71.0554 da]		186.119	0.707								0	level5						down
0.707_203.1156	15.0339	0.2723	0.5512	0.2171	0.4623	0.7971	N2:con	C18:pos	O-acetylcarnitine	C9 H17 N O4	203.116	0.707	C02571	BGI603		-0.0002	-0.996	95	91.9	3	level1					map04931 Insulin resistance;	other
0.707_232.1053	0.382	0.0017	0.0676	0.003	0.0673	1.4835	N2:con	C18:pos	Boc-asn-oh	C9 H16 N2 O5	232.105	0.707	C01410	S74037		-0.0006	-2.7124			9	level4					NULL	down
0.707_234.1114	0.5838	0.1203	0.3807	0.1639	0.3999	0.8972	N2:con	C18:pos	Epirizole	C11 H14 N4 O2	234.111	0.707		S3129		-0.0003	-1.1071			1	level4						other
0.707_249.1207	0.5715	0.3489	0.6105	0.3302	0.5778	0.8167	N2:con	C18:pos		C10 H19 N O6	249.121	0.707								0	level5						other
0.707_257.0896	0.5951	0.3773	0.6321	0.54	0.7459	0.6494	N2:con	C18:pos		C5 H16 N5 O5 P	257.09	0.707								0	level5						other
0.707_258.1576	1.655	0.8005	0.9003	0.6832	0.8365	0.5359	N2:con	C18:pos	2949	C12 H22 N2 O4	258.158	0.707		S29962		-0.0003	-1.345			1	level4						other
0.707_274.1523	0.6712	0.0379	0.2369	0.0108	0.1046	1.0919	N2:con	C18:pos			274.152	0.707								0	level5						down
0.707_295.0902	2.2923	0.0558	0.2714	0.0537	0.2258	1.1332	N2:con	C18:pos		C11 H21 N O4 S2	295.09	0.707								0	level5						other
0.707_302.1475	0.6728	0.6044	0.7892	0.6461	0.8178	0.6013	N2:con	C18:pos	5-oxidanidyl-5-oxidanylidenenorvalylarginine	C11 H20 N5 O5	302.147	0.707		S35031909		0.001	3.4216			1	level4						other
0.707_333.152	0.845	0.8384	0.9202	0.8785	0.9428	0.1382	N2:con	C18:pos		C13 H23 N3 O7	333.152	0.707								0	level5						other
0.707_347.1326	1.5723	0.0078	0.1222	0.0237	0.1498	1.087	N2:con	C18:pos			347.133	0.707								0	level5						up
0.707_356.2172	0.5027	0.7441	0.8712	0.9188	0.9592	0.5785	N2:con	C18:pos		C17 H33 N4 P S	356.217	0.707								0	level5						other
0.707_369.1644	0.6838	0.1137	0.372	0.0869	0.288	0.5911	N2:con	C18:pos			369.164	0.707								0	level5						other
0.707_374.2274	0.9174	0.8614	0.9323	0.7988	0.9038	0.4034	N2:con	C18:pos	Tinabinol	C23 H34 O2 S	374.227	0.707		S58905		-0.0006	-1.4755			1	level4						other
0.707_383.1798	1.1561	0.3862	0.6372	0.443	0.6796	0.4879	N2:con	C18:pos	Dihydrozeatin-o-glucoside	C16 H25 N5 O6	383.18	0.707	C16448	S30791935		-0.0007	-1.7381			5	level4						other
0.708_111.0684	0.4796	0.0004	0.0456	0.0006	0.036	1.2917	N2:con	C18:pos	1-vinyl-2-pyrrolidone	C6 H9 N O	111.068	0.708	C19548	S6651		-0.0001	-0.5538			10	level4					NULL	down
0.708_136.0635	0.2885	0.3047	0.5763	0.443	0.6796	0.8703	N2:con	C18:pos	Yu0650000	C7 H8 N2 O	136.064	0.708		S5915	HMDB0062267	-0.0002	-1.3822			6	level4	Benzenoids	Benzene and substituted derivatives	N-phenylureas	Benzene and derivatives		other
0.708_174.0642	1.2353	0.8073	0.904	0.7597	0.8793	0.2696	N2:con	C18:pos	N-alpha-acetyl-l-asparagine	C6 H10 N2 O4	174.064	0.708		BGI427		0.0002	1.1285	0.8		3	level3						other
0.708_183.0641	1.0275	0.3644	0.6213	0.3842	0.6286	0.4525	N2:con	C18:pos	4-amino-2-hydroxyamino-6-nitrotoluene	C7 H9 N3 O3	183.064	0.708	C16403	S7822034		-0.0003	-1.8607			1	level4						other
0.708_202.0951	1.2051	0.1123	0.3698	0.2372	0.486	0.6549	N2:con	C18:pos	L-coprine	C8 H14 N2 O4	202.095	0.708	C08271	S97180	HMDB0034266	-0.0002	-1.0572	6.6		6	level4	Fungal toxins	Mushroom toxins	Others	Fungal toxins	NULL	other
0.708_229.1612	0.8484	0.5569	0.7605	0.4742	0.7015	0.2094	N2:con	C18:pos	[similar to: n1-acetylspermine; δmass: -15.0651 da]		229.161	0.708								0	level5						other
0.708_238.1318	0.3097	0.0001	0.0255	0.0002	0.0241	1.595	N2:con	C18:pos	Seconal	C12 H18 N2 O3	238.132	0.708		S5005	HMDB0014562	0.0001	0.255			2	level4	Organoheterocyclic compounds	Diazines	Pyrimidines and pyrimidine derivatives	Pyrimidines and pyrimidine derivatives		down
0.708_241.0949	0.4292	0.0648	0.29	0.0316	0.174	1.081	N2:con	C18:pos	Methocarbamol	C11 H15 N O5	241.095	0.708		S3964	HMDB0014567	-0.0001	-0.503			1	level4	Benzenoids	Phenol ethers	Anisoles	Benzene and derivatives		other
0.708_324.1052	1.7878	0.389	0.6397	0.4742	0.7015	0.5294	N2:con	C18:pos	Bis-beta-d-fructofuranose 1,2':2,3'-dianhydride	C12 H20 O10	324.105	0.708	C04420	S389299		-0.0005	-1.4512			3	level4					NULL	other
0.708_324.1254	0.5293	0.8989	0.9506	0.6098	0.7925	0.4875	N2:con	C18:pos		C14 H28 O2 S3	324.125	0.708								0	level5						other
0.708_348.1033	2.1527	0.1432	0.4149	0.0973	0.3044	0.9129	N2:con	C18:pos	Equilin sulfate	C18 H20 O5 S	348.103	0.708		S147575		0.0001	0.3198			1	level4						other
0.708_364.1637	0.4751	0.7685	0.8847	0.8785	0.9428	0.7552	N2:con	C18:pos	(10s)-juvenile hormone iii diol phosphate	C16 H29 O7 P	364.164	0.708	C16507	S30791923		-0.0014	-3.9467			1	level4						other
0.708_436.1196	2.735	0.0143	0.1559	0.0045	0.0781	1.7662	N2:con	C18:pos	5-hydroxy-7-methoxy-2,2-dimethyl-6-(3-phenylpropanoyl)-3,4-dihydro-2h-chromen-4-yl hydrogen sulfate	C21 H24 O8 S	436.12	0.708		S74851772	HMDB0125835	0.0004	0.9796			1	level4	Phenylpropanoids and polyketides	Linear 1,3-diarylpropanoids	Chalcones and dihydrochalcones	Polyketides[PK]		up
0.709_127.0747	0.8187	0.8254	0.9131	0.7988	0.9038	0.7986	N2:con	C18:pos		C5 H9 N3 O	127.075	0.709								0	level5						other
0.709_144.1261	0.7422	0.9564	0.9774	0.7597	0.8793	0.2542	N2:con	C18:pos	Acetylcadaverine	C7 H16 N2 O	144.126	0.709		S164295	HMDB0002284	-0.0002	-1.2397			2	level4	Organic acids and derivatives	Carboxylic acids and derivatives	Carboxylic acid derivatives	Organic acids		other
0.709_186.1728	0.6142	0.4094	0.655	0.6461	0.8178	0.4866	N2:con	C18:pos		C10 H22 N2 O	186.173	0.709								0	level5						other
0.709_193.1311	0.4079	0.4886	0.7141	0.7597	0.8793	0.9037	N2:con	C18:pos		C8 H19 N O4	193.131	0.709								0	level5						other
0.709_200.1162	0.5346	0.013	0.1504	0.0237	0.1498	0.8928	N2:con	C18:pos		C9 H16 N2 O3	200.116	0.709								0	level5						other
0.709_202.1067	0.8588	0.8759	0.9397	0.6461	0.8178	0.65	N2:con	C18:pos	Dinotefuran	C7 H14 N4 O3	202.107	0.709	C18509	S171124		0.0001	0.5689			1	level4					NULL	other
0.709_215.0896	0.3698	0.0048	0.1023	0.0077	0.0901	1.4447	N2:con	C18:pos		C8 H13 N3 O4	215.09	0.709								0	level5						down
0.709_249.1218	0.7969	0.3349	0.5985	0.2812	0.5296	0.6462	N2:con	C18:pos		C10 H19 N O6	249.122	0.709								0	level5						other
0.709_251.1366	0.5309	0.005	0.1032	0.0045	0.0781	1.1135	N2:con	C18:pos		C10 H21 N O6	251.137	0.709								0	level5						down
0.709_261.1435	2.2259	0.018	0.1717	0.015	0.121	1.0656	N2:con	C18:pos	Arg-ser	C9 H19 N5 O4	261.144	0.709		S8118754		-0.0002	-0.9342			2	level4						up
0.709_262.1524	4.3757	0.6636	0.8262	0.6098	0.7925	0.3753	N2:con	C18:pos		C11 H22 N2 O5	262.152	0.709								0	level5						other
0.709_268.1056	0.9567	0.7724	0.8872	0.9188	0.9592	0.1094	N2:con	C18:pos	Ambrette musk	C12 H16 N2 O5	268.106	0.709	C19461	S6496		-0.0004	-1.3205			3	level4					NULL	other
0.709_272.1957	144.814	0.0027	0.0805	0.0016	0.0503	2.6369	N2:con	C18:pos		C11 H24 N6 O2	272.196	0.709								0	level5						up
0.709_276.0956	1.6202	0.0836	0.3239	0.0687	0.2559	0.6837	N2:con	C18:pos	Glu-glu	C10 H16 N2 O7	276.096	0.709	C01425	S388598	HMDB0028818	-0.0002	-0.7295			4	level4	Organic acids and derivatives	Carboxylic acids and derivatives	Amino acids, peptides, and analogues	Amino acids, peptides, and analogues	NULL	other
0.709_291.1429	0.704	0.0444	0.2476	0.0108	0.1046	0.9095	N2:con	C18:pos		C13 H28 N P3	291.143	0.709								0	level5						other
0.709_305.0405	0.9081	0.4641	0.6979	0.443	0.6796	0.4527	N2:con	C18:pos	Cifostodine	C9 H12 N3 O7 P	305.041	0.709	C02354	S62159		-0.0008	-2.6314			3	level4	Nucleic acids	Cyclic nucleotides [Fig]	2',3'-Cyclic nucleotides	Nucleic acids	map00240 Pyrimidine metabolism; map01100 Metabolic pathways;	other
0.709_317.1474	1.7014	0.7152	0.8555	0.7211	0.8577	0.2625	N2:con	C18:pos		C15 H19 N5 O3	317.147	0.709								0	level5						other
0.709_332.1688	0.7999	0.8084	0.9043	0.8384	0.9221	0.419	N2:con	C18:pos			332.169	0.709								0	level5						other
0.709_345.142	1.0773	0.4814	0.7097	0.443	0.6796	0.7715	N2:con	C18:pos			345.142	0.709								0	level5						other
0.709_358.1371	1.9364	0.3011	0.5731	0.54	0.7459	0.8855	N2:con	C18:pos		C9 H23 N6 O7 P	358.137	0.709								0	level5						other
0.709_363.1639	1.0962	0.5606	0.7627	0.6098	0.7925	0.688	N2:con	C18:pos			363.164	0.709								0	level5						other
0.709_371.2019	1.0155	0.9713	0.9862	1	1	0.5117	N2:con	C18:pos			371.202	0.709								0	level5						other
0.709_437.2005	2.5269	0.0057	0.1083	0.0037	0.073	1.2111	N2:con	C18:pos	Chemotactic peptide	C21 H31 N3 O5 S	437.2	0.709	C11596	S391541		0.002	4.66			1	level4					map05150 Staphylococcus aureus infection;	up
0.709_441.1848	0.6756	0.8415	0.9212	1	1	0.2412	N2:con	C18:pos		C30 H23 N3 O	441.185	0.709								0	level5						other
0.71_111.1049	0.7312	0.6555	0.8217	0.7988	0.9038	0.6981	N2:con	C18:pos		C7 H13 N	111.105	0.71								0	level5						other
0.71_129.0682	5.5834	0.18	0.4579	0.7597	0.8793	0.908	N2:con	C18:pos	[similar to: cyromazine; δmass: -37.0285 da]		129.068	0.71								0	level5						other
0.71_196.1212	0.2047	0.0175	0.1697	0.0092	0.0977	1.3602	N2:con	C18:pos	Fasoracetam	C10 H16 N2 O2	196.121	0.71	C13311	S171980		0	0.1043			3	level4					NULL	down
0.71_212.1271	0.8405	0.8224	0.9119	0.7988	0.9038	0.4037	N2:con	C18:pos			212.127	0.71								0	level5						other
0.71_235.0992	3.8051	0.0356	0.2305	0.0316	0.174	1.1143	N2:con	C18:pos	Citenamide	C16 H13 N O	235.099	0.71		S23588		-0.0005	-2.3301			1	level4						up
0.71_245.1261	1.3744	0.5594	0.7622	0.3565	0.6031	0.4623	N2:con	C18:pos		C11 H19 N O5	245.126	0.71								0	level5						other
0.71_255.0856	1.3222	0.1551	0.4299	0.1982	0.44	0.8488	N2:con	C18:pos			255.086	0.71								0	level5						other
0.71_261.1322	0.949	0.7244	0.8615	0.7211	0.8577	0.2446	N2:con	C18:pos	Asp-lys	C10 H19 N3 O5	261.132	0.71		S4932421	HMDB0004987	-0.0003	-1.2124			5	level4	Organic acids and derivatives	Carboxylic acids and derivatives	Amino acids, peptides, and analogues	Amino acids, peptides, and analogues		other
0.71_271.1288	1.5313	0.8807	0.9418	1	1	0.8551	N2:con	C18:pos		C8 H22 N3 O5 P	271.129	0.71								0	level5						other
0.71_284.1367	0.4659	0.0504	0.261	0.0537	0.2258	1.0749	N2:con	C18:pos		C7 H21 N6 O4 P	284.137	0.71								0	level5						other
0.71_288.1319	0.6615	0.0659	0.2921	0.0687	0.2559	0.8162	N2:con	C18:pos		C13 H24 N2 O S2	288.132	0.71								0	level5						other
0.71_291.1306	0.5464	0.61	0.7924	0.5065	0.7239	0.5507	N2:con	C18:pos		C12 H21 N O7	291.131	0.71								0	level5						other
0.71_329.1468	0.6116	0.0689	0.296	0.0204	0.1391	0.8848	N2:con	C18:pos			329.147	0.71								0	level5						other
0.71_386.1688	1.4	0.3548	0.6144	0.54	0.7459	0.5952	N2:con	C18:pos			386.169	0.71								0	level5						other
0.71_445.1443	9.6885	0.0548	0.2701	0.0473	0.2104	1.3145	N2:con	C18:pos		C14 H28 N3 O11 P	445.144	0.71								0	level5						other
0.711_183.0897	0.7581	0.2615	0.5425	0.2812	0.5296	0.491	N2:con	C18:pos	Adrenaline	C9 H13 N O3	183.09	0.711		S815	HMDB0062515	0.0001	0.5855			8	level4	Benzenoids	Phenols	Benzenediols	Phenols and derivatives		other
0.711_187.1082	1.642	0.1878	0.4661	0.3842	0.6286	0.9637	N2:con	C18:pos	[similar to: (-)-erythromycin; δmass: -546.3531 da]		187.108	0.711								0	level5						other
0.711_188.1163	0.5069	0.0141	0.1555	0.0316	0.174	1.0267	N2:con	C18:pos	N2-acetyl-l-lysine	C8 H16 N2 O3	188.116	0.711	C12989	BGI409	HMDB0000446	0.0002	0.9164	80.4	74.3	11	level1	Organic acids and derivatives	Carboxylic acids and derivatives	Amino acids, peptides, and analogues	Amino acids, peptides, and analogues	NULL	down
0.711_189.1365	2.2065	0.6052	0.7893	0.7988	0.9038	0.6976	N2:con	C18:pos		C9 H19 N O3	189.137	0.711								0	level5						other
0.711_198.1731	0.125	0.0474	0.2557	0.0973	0.3044	1.7539	N2:con	C18:pos	2209526	C11 H22 N2 O	198.173	0.711	C19109	S15694		-0.0001	-0.4993			1	level4					NULL	down
0.711_209.0802	0.981	0.735	0.8677	1	1	0.3059	N2:con	C18:pos	4-acetamido-2-amino-6-nitrotoluene	C9 H11 N3 O3	209.08	0.711	C16420	S7822150	HMDB0060384	0.0001	0.6284			1	level4	Benzenoids	Benzene and substituted derivatives	Anilides	Benzene and derivatives		other
0.711_215.199	0.0702	0.0189	0.1751	0.0316	0.174	2.0732	N2:con	C18:pos		C11 H25 N3 O	215.199	0.711								0	level5						down
0.711_227.1384	0.6877	0.2638	0.5446	0.2171	0.4623	0.8812	N2:con	C18:pos		C9 H17 N5 O2	227.138	0.711								0	level5						other
0.711_234.11	0.8334	0.6969	0.846	0.7211	0.8577	0.2781	N2:con	C18:pos			234.11	0.711								0	level5						other
0.711_257.1261	0.7639	0.3427	0.6043	0.3565	0.6031	0.8588	N2:con	C18:pos		C12 H19 N O5	257.126	0.711								0	level5						other
0.711_278.0767	0.3197	0.2338	0.5147	0.4742	0.7015	0.7695	N2:con	C18:pos		C8 H15 N4 O5 P	278.077	0.711								0	level5						other
0.711_358.174	0.5768	0.8563	0.9296	0.9188	0.9592	0.5436	N2:con	C18:pos		C16 H26 N2 O7	358.174	0.711								0	level5						other
0.711_362.0613	1.5106	0.4958	0.7187	0.5744	0.7689	0.8454	N2:con	C18:pos		C11 H23 O7 P S2	362.061	0.711								0	level5						other
0.711_416.1789	0.8637	0.8924	0.9476	0.8785	0.9428	0.1597	N2:con	C18:pos		C30 H24 O2	416.179	0.711								0	level5						other
0.711_508.1407	4.9793	0.0081	0.1247	0.0054	0.0812	1.5085	N2:con	C18:pos		C18 H31 N4 O7 P3	508.141	0.711								0	level5						up
0.712_115.0766	0.9268	0.907	0.9541	0.9594	0.9794	0.3703	N2:con	C18:pos	[similar to: l-(+)-citrulline; δmass: -60.0191 da]		115.077	0.712								0	level5						other
0.712_156.0759	2.9321	0.0085	0.1274	0.0077	0.0901	1.3273	N2:con	C18:pos		C4 H8 N6 O	156.076	0.712								0	level5						up
0.712_162.1157	0.7584	0.8855	0.9439	0.6832	0.8365	0.5532	N2:con	C18:pos	(+/-)-nicotine	C10 H14 N2	162.116	0.712	C16150	S917		0	0.1607			6	level4					map00760 Nicotinate and nicotinamide metabolism; map01100 Metabolic pathways;	other
0.712_166.0842	1.054	0.7749	0.8885	0.7597	0.8793	0.2866	N2:con	C18:pos		C6 H14 O5	166.084	0.712								0	level5						other
0.712_166.1029	0.1314	0.526	0.7411	0.7597	0.8793	0.5387	N2:con	C18:pos			166.103	0.712								0	level5						other
0.712_173.1106	0.7472	0.8488	0.9257	0.5744	0.7689	0.396	N2:con	C18:pos			173.111	0.712								0	level5						other
0.712_175.1209	0.3753	0.3214	0.5891	0.5065	0.7239	0.7268	N2:con	C18:pos		C8 H17 N O3	175.121	0.712								0	level5						other
0.712_177.5929	1.0709	0.4864	0.7126	0.4742	0.7015	0.3827	N2:con	C18:pos			177.593	0.712								0	level5						other
0.712_186.6162	0.7286	0.7993	0.9	0.7988	0.9038	0.3045	N2:con	C18:pos	[similar to: ornithine; δmass: 54.5263 da]		186.616	0.712								0	level5						other
0.712_203.0985	0.9275	0.7405	0.8692	0.7988	0.9038	0.3433	N2:con	C18:pos		C9 H19 N P2	203.099	0.712								0	level5						other
0.712_209.1052	0.4673	0.1293	0.3948	0.0687	0.2559	0.9209	N2:con	C18:pos	Propoxur	C11 H15 N O3	209.105	0.712	C14334	S4775		0	-0.1488			5	level4					NULL	other
0.712_212.0794	0.4029	0.0003	0.0388	0.0006	0.036	1.3985	N2:con	C18:pos		C9 H12 N2 O4	212.079	0.712								0	level5						down
0.712_215.1997	0.1209	0.0432	0.245	0.0609	0.2401	1.8424	N2:con	C18:pos		C11 H25 N3 O	215.2	0.712								0	level5						down
0.712_243.1106	0.3936	0.0517	0.2635	0.0869	0.288	0.993	N2:con	C18:pos		C11 H17 N O5	243.111	0.712								0	level5						other
0.712_271.1164	0.7931	0.5638	0.7644	0.2586	0.5072	0.4797	N2:con	C18:pos			271.116	0.712								0	level5						other
0.712_287.1481	0.2553	0.0066	0.1163	0.0077	0.0901	1.4575	N2:con	C18:pos	N-acetyl-ala-ala-ala-methylester	C12 H21 N3 O5	287.148	0.712	C11329	S4575424		0	0.0613			1	level4					NULL	down
0.712_290.1838	0.7888	0.5115	0.7297	0.54	0.7459	0.506	N2:con	C18:pos		C15 H31 O P S	290.184	0.712								0	level5						other
0.712_311.1584	0.7072	0.6598	0.8236	0.6832	0.8365	0.3293	N2:con	C18:pos			311.158	0.712								0	level5						other
0.712_313.1022	2.7716	0.3242	0.5912	0.2171	0.4623	0.9711	N2:con	C18:pos		C11 H15 N5 O6	313.102	0.712								0	level5						other
0.712_364.077	1.418	0.1487	0.422	0.2171	0.4623	0.8458	N2:con	C18:pos			364.077	0.712								0	level5						other
0.713_134.0607	1.8174	0.0991	0.3499	0.1804	0.418	0.8819	N2:con	C18:pos		C4 H11 N2 O P	134.061	0.713								0	level5						other
0.713_158.1056	0.6592	0.3152	0.5846	0.1982	0.44	0.5237	N2:con	C18:pos		C7 H14 N2 O2	158.106	0.713								0	level5						other
0.713_165.079	0.4116	0.0111	0.1428	0.0092	0.0977	1.1517	N2:con	C18:pos	Dl-phenylalanine	C9 H11 N O2	165.079	0.713	C02057	S969		0	0.1011			17	level4					NULL	down
0.713_202.0778	1.5177	0.0301	0.2128	0.0973	0.3044	1.1658	N2:con	C18:pos	Pyrene	C16 H10	202.078	0.713	C14335	S29153	HMDB0042002	-0.0004	-2.0458			2	level4	Benzenoids	Pyrenes	null	Benzene and derivatives		up
0.713_223.1053	1.5236	0.0734	0.3035	0.1484	0.3789	0.6874	N2:con	C18:pos		C8 H17 N O6	223.105	0.713								0	level5						other
0.713_229.0951	0.7736	0.3217	0.5891	0.443	0.6796	0.4103	N2:con	C18:pos		C10 H15 N O5	229.095	0.713								0	level5						other
0.713_229.1788	0.4139	0.0247	0.1969	0.0237	0.1498	1.2556	N2:con	C18:pos	N-{3-[(4-acetamidobutyl)amino]propyl}acetamide	C11 H23 N3 O2	229.179	0.713		S345328	HMDB0041947	-0.0002	-1.0698			1	level4	Organic acids and derivatives	Carboxylic acids and derivatives	Carboxylic acid derivatives	Organic acids		down
0.713_240.1109	0.4074	0.0059	0.1098	0.0108	0.1046	1.2944	N2:con	C18:pos	(s)-2-hydrazino-3-(4-hydroxy-3-methoxyphenyl)-2-methylpropionic acid	C11 H16 N2 O4	240.111	0.713		S8374147	HMDB0142637	-0.0001	-0.5238			1	level4	Phenylpropanoids and polyketides	Phenylpropanoic acids	null	Phenylpropanoic acids		down
0.713_246.1576	2.9559	0.181	0.4583	0.1341	0.36	1.5322	N2:con	C18:pos		C11 H22 N2 O4	246.158	0.713								0	level5						other
0.713_438.0775	1.673	0.1261	0.3907	0.1484	0.3789	0.6965	N2:con	C18:pos		C9 H25 N6 O6 P3 S	438.077	0.713								0	level5						other
0.713_548.1495	2.3166	0.0229	0.1907	0.0473	0.2104	0.8779	N2:con	C18:pos		C16 H33 N6 O9 P S2	548.149	0.713								0	level5						other
0.714_200.619	1.5013	0.1848	0.4622	0.2586	0.5072	0.5504	N2:con	C18:pos	[similar to: n8-acetylspermidine; δmass: 13.4506 da]		200.619	0.714								0	level5						other
0.714_268.0995	0.8256	0.6898	0.8419	0.5744	0.7689	0.5347	N2:con	C18:pos	[similar to: angiotensin iv; δmass: -506.3070 da]		268.099	0.714								0	level5						other
0.714_280.1346	0.9879	0.4615	0.6956	0.5065	0.7239	0.8565	N2:con	C18:pos			280.135	0.714								0	level5						other
0.714_355.1852	1.1386	0.5493	0.7547	0.7211	0.8577	0.4672	N2:con	C18:pos			355.185	0.714								0	level5						other
0.714_377.2527	1.5395	0.2541	0.5364	0.3051	0.5531	0.9985	N2:con	C18:pos		C17 H35 N3 O6	377.253	0.714								0	level5						other
0.715_128.095	0.5201	0.0006	0.0469	0.0003	0.029	1.176	N2:con	C18:pos	4230434	C6 H12 N2 O	128.095	0.715	C02837	S389497		0.0001	0.706			3	level4					NULL	down
0.715_134.0225	0.5963	0.8407	0.9209	0.6098	0.7925	0.3595	N2:con	C18:pos	3,3-dimethyl-1,2-dithiolane	C5 H10 S2	134.023	0.715		S4955984	HMDB0038974	0.0001	1.1103		97.9	3	level4	Organoheterocyclic compounds	Dithiolanes	1,2-dithiolanes	1,2-dithiolanes		other
0.715_162.068	0.1239	0.0573	0.2749	0.0869	0.288	1.2934	N2:con	C18:pos	Safrole	C10 H10 O2	162.068	0.715	C10490	S13848731	HMDB0033591	-0.0001	-0.645	51.6	86.8	30	level4	Organoheterocyclic compounds	Benzodioxoles	null	Benzodioxoles	NULL	other
0.715_186.0502	1.933	0.6961	0.8455	0.7211	0.8577	0.8431	N2:con	C18:pos		C4 H6 N6 O3	186.05	0.715								0	level5						other
0.715_195.0535	0.7025	0.2284	0.5101	0.1484	0.3789	0.427	N2:con	C18:pos	2-((4-nitrophenoxy)methyl)oxirane	C9 H9 N O4	195.054	0.715	C04274	S20045		0.0003	1.7165			14	level4					NULL	other
0.715_201.1729	1.6638	0.319	0.5868	0.2812	0.5296	0.4697	N2:con	C18:pos	11-aminoundecanoic acid	C11 H23 N O2	201.173	0.715	C19325	S16168		0	0.0168			1	level4					NULL	other
0.715_255.0961	1.3551	0.1009	0.3526	0.0869	0.288	0.614	N2:con	C18:pos	7,8-dihydroneopterin	C9 H13 N5 O4	255.096	0.715	C04874	MReference-274	HMDB0002275	-0.0007	-2.737		31	3	level3	Organoheterocyclic compounds	Pteridines and derivatives	Pterins and derivatives	Pteridines and derivatives	map00790 Folate biosynthesis; map01100 Metabolic pathways;	other
0.715_256.1056	0.7302	0.1869	0.4646	0.1341	0.36	0.4689	N2:con	C18:pos	Edoxudine	C11 H16 N2 O5	256.106	0.715		S59752		-0.0003	-1.1774			2	level4						other
0.715_270.1579	0.6927	0.1556	0.4301	0.1639	0.3999	0.8128	N2:con	C18:pos		C7 H23 N6 O3 P	270.158	0.715								0	level5						other
0.715_344.217	0.9761	0.5688	0.7679	0.9188	0.9592	0.4776	N2:con	C18:pos		C14 H28 N6 O4	344.217	0.715								0	level5						other
0.715_399.1375	6.5338	0.0112	0.1434	0.0054	0.0812	1.5813	N2:con	C18:pos	Difloxacin	C21 H19 F2 N3 O3	399.137	0.715	C11234	S50725		-0.002	-4.92			2	level4					NULL	up
0.715_438.1136	1.6188	0.1191	0.3789	0.1341	0.36	1.2356	N2:con	C18:pos		C11 H28 N4 O8 P2 S	438.114	0.715								0	level5						other
0.716_147.0894	1.0391	0.1333	0.4007	0.0473	0.2104	1.02	N2:con	C18:pos	Afegostat	C6 H13 N O3	147.089	0.716		S394649		-0.0002	-1.1569			7	level4						other
0.716_193.0408	4.198	0.0007	0.0485	0.0005	0.032	1.6815	N2:con	C18:pos		C8 H8 N3 O P	193.041	0.716								0	level5						up
0.716_229.1061	0.684	0.0923	0.338	0.1086	0.3226	0.6463	N2:con	C18:pos	Asn-pro	C9 H15 N3 O4	229.106	0.716		S14474284	HMDB0028739	-0.0002	-0.7732			2	level4	Organic acids and derivatives	Carboxylic acids and derivatives	Amino acids, peptides, and analogues	Amino acids, peptides, and analogues		other
0.716_276.168	0.9202	0.626	0.802	0.6098	0.7925	0.4029	N2:con	C18:pos		C12 H24 N2 O5	276.168	0.716								0	level5						other
0.716_302.1585	0.862	0.9206	0.9587	1	1	0.2481	N2:con	C18:pos	Glycyl-l-asparaginyl-d-leucine	C12 H22 N4 O5	302.159	0.716		S30776674	HMDB0013016	-0.0006	-1.8487			1	level4	Organic acids and derivatives	Carboxylic acids and derivatives	Amino acids, peptides, and analogues	Amino acids, peptides, and analogues		other
0.716_346.0861	9.1429	0.2436	0.525	0.3565	0.6031	0.7738	N2:con	C18:pos		C14 H14 N6 O3 S	346.086	0.716								0	level5						other
0.716_422.14	5.0012	0.1089	0.3652	0.1639	0.3999	1.2058	N2:con	C18:pos		C12 H26 N2 O14	422.14	0.716								0	level5						other
0.716_482.1908	3.9501	0.0913	0.3369	0.1208	0.3417	0.9584	N2:con	C18:pos		C27 H26 N6 O S	482.191	0.716								0	level5						other
0.717_172.1323	2.8017	0.0072	0.1184	0.0064	0.085	1.9356	N2:con	C18:pos	Acetylagmatine	C7 H16 N4 O	172.132	0.717	C02131	S388732		-0.0001	-0.5076			1	level4					NULL	up
0.717_172.1572	0.3836	0.3533	0.614	0.54	0.7459	0.5125	N2:con	C18:pos		C9 H20 N2 O	172.157	0.717								0	level5						other
0.717_216.0606	2.49	0.1414	0.4119	0.1208	0.3417	1.1646	N2:con	C18:pos		C5 H8 N6 O4	216.061	0.717								0	level5						other
0.717_257.1237	0.8412	0.1828	0.4601	0.0774	0.2711	0.6525	N2:con	C18:pos		C16 H19 N S	257.124	0.717								0	level5						other
0.717_305.1513	2.0924	0.1107	0.3675	0.1639	0.3999	0.7916	N2:con	C18:pos	Met-arg	C11 H23 N5 O3 S	305.151	0.717		S8098170	HMDB0028967	-0.0009	-2.9428			2	level4	Organic acids and derivatives	Carboxylic acids and derivatives	Amino acids, peptides, and analogues	Amino acids, peptides, and analogues		other
0.717_306.1786	0.4904	0.4026	0.6499	0.4742	0.7015	0.7772	N2:con	C18:pos		C14 H30 N2 O S2	306.179	0.717								0	level5						other
0.717_374.2163	0.8006	0.6345	0.8079	0.7597	0.8793	0.532	N2:con	C18:pos		C26 H31 P	374.216	0.717								0	level5						other
0.718_158.1051	0.5859	0.2465	0.5272	0.2372	0.486	0.5879	N2:con	C18:pos		C7 H14 N2 O2	158.105	0.718								0	level5						other
0.718_169.0738	0.8292	0.4018	0.6497	0.2812	0.5296	0.3467	N2:con	C18:pos	Noradrenaline	C8 H11 N O3	169.074	0.718		S926		-0.0001	-0.6083		87	6	level4						other
0.718_170.0192	5.848	0.0201	0.1789	0.0108	0.1046	1.4017	N2:con	C18:pos		C3 H2 N6 O3	170.019	0.718								0	level5						up
0.718_194.116	0.7795	0.7439	0.8712	0.7597	0.8793	0.3697	N2:con	C18:pos	Peg-4	C8 H18 O5	194.116	0.718		S7908	HMDB0094708	0.0006	3.1706			1	level4	Organic oxygen compounds	Organooxygen compounds	Ethers	Ethers		other
0.718_199.0956	0.7647	0.2129	0.4958	0.1341	0.36	0.6047	N2:con	C18:pos	N-(2-cyanoethyl)-l-glutamine	C8 H13 N3 O3	199.096	0.718	C06114	S389750	HMDB0060477	-0.0001	-0.5813		58	2	level4	Organic acids and derivatives	Carboxylic acids and derivatives	Amino acids, peptides, and analogues	Amino acids, peptides, and analogues		other
0.718_220.106	1.0779	0.4261	0.6667	0.6832	0.8365	0.5896	N2:con	C18:pos	N-acetyl-beta-d-glucosaminylamine	C8 H16 N2 O5	220.106	0.718	C01239	S388560	HMDB0001104	0.0001	0.2559			2	level4	Organic oxygen compounds	Organooxygen compounds	Carbohydrates and carbohydrate conjugates	Carbohydrates	NULL	other
0.718_227.1156	5.2056	0.6906	0.842	0.3842	0.6286	0.3382	N2:con	C18:pos	Dimetofrine	C11 H17 N O4	227.116	0.718		S29227		-0.0002	-0.6619			1	level4						other
0.718_243.132	14.2966	0.0742	0.305	0.1086	0.3226	1.1496	N2:con	C18:pos		C9 H17 N5 O3	243.132	0.718								0	level5						other
0.718_244.1055	0.9349	0.9082	0.9544	0.9188	0.9592	0.2602	N2:con	C18:pos	Glu-pro	C10 H16 N2 O5	244.106	0.718		S9393822	HMDB0028827	-0.0004	-1.5172			5	level4	Organic acids and derivatives	Carboxylic acids and derivatives	Amino acids, peptides, and analogues	Amino acids, peptides, and analogues		other
0.718_248.0996	0.2321	0.517	0.7343	0.6832	0.8365	0.4151	N2:con	C18:pos			248.1	0.718								0	level5						other
0.718_316.2108	0.6904	0.4825	0.7104	0.3842	0.6286	0.6192	N2:con	C18:pos		C14 H28 N4 O4	316.211	0.718								0	level5						other
0.718_337.1742	1.4501	0.7013	0.8477	0.9594	0.9794	0.4014	N2:con	C18:pos	Kyotorphin	C15 H23 N5 O4	337.174	0.718		S2829	HMDB0029099	-0.0008	-2.3648			3	level4	Organic acids and derivatives	Carboxylic acids and derivatives	Amino acids, peptides, and analogues	Amino acids, peptides, and analogues		other
0.718_343.1737	0.7094	0.3695	0.6253	0.413	0.6528	0.748	N2:con	C18:pos		C12 H31 Cl N5 P S	343.174	0.718								0	level5						other
0.718_506.1048	1.3595	0.2047	0.4864	0.1982	0.44	0.7742	N2:con	C18:pos	6-o-acetylisoquercitrin	C23 H22 O13	506.105	0.718		S8181964	HMDB0029271	-0.0012	-2.3622			2	level4	Phenylpropanoids and polyketides	Flavonoids	Flavonoid glycosides	Flavonoids		other
0.719_171.1131	0.7063	0.8616	0.9323	0.7211	0.8577	0.2474	N2:con	C18:pos			171.113	0.719								0	level5						other
0.719_185.1106	0.8205	0.2599	0.5416	0.3565	0.6031	0.7076	N2:con	C18:pos	[similar to: n-acetyl-d-galactosamine; δmass: -35.9794 da]		185.111	0.719								0	level5						other
0.719_193.1319	1.2262	0.3768	0.6316	0.443	0.6796	0.5303	N2:con	C18:pos	Alvameline	C9 H15 N5	193.132	0.719		S154980		-0.0008	-4.2258			1	level4						other
0.719_193.6241	1.0292	0.8375	0.92	0.8785	0.9428	0.2825	N2:con	C18:pos			193.624	0.719								0	level5						other
0.719_211.0846	0.4219	0.0034	0.0895	0.0025	0.0626	1.2287	N2:con	C18:pos	(dl)-3-o-methyldopa	C10 H13 N O4	211.085	0.719		S1607	HMDB0001434	0.0001	0.5068			6	level4	Organic acids and derivatives	Carboxylic acids and derivatives	Amino acids, peptides, and analogues	Amino acids, peptides, and analogues		down
0.719_265.0462	2.0827	0.4311	0.6706	0.5744	0.7689	0.561	N2:con	C18:pos		C7 H12 N3 O6 P	265.046	0.719								0	level5						other
0.719_287.1847	2.1441	0.2211	0.5034	0.2812	0.5296	0.7179	N2:con	C18:pos	[similar to: dl-arginine; δmass: 113.0730 da]		287.185	0.719								0	level5						other
0.72_172.1081	0.8648	0.8689	0.936	0.9594	0.9794	0.371	N2:con	C18:pos		C5 H12 N6 O	172.108	0.72								0	level5						other
0.72_175.5945	1.5797	0.1493	0.4223	0.2171	0.4623	0.6381	N2:con	C18:pos			175.595	0.72								0	level5						other
0.72_185.1052	0.498	0.0005	0.0458	0.0025	0.0626	1.104	N2:con	C18:pos	Otonecine	C9 H15 N O3	185.105	0.72	C10356	S4445054		0	-0.1837			8	level4	Alkaloids	Alkaloids derived from ornithine	Pyrrolizidine alkaloids	Alkaloids	NULL	down
0.72_194.1054	1.4947	0.3415	0.6036	0.0537	0.2258	0.9683	N2:con	C18:pos	6-hydroxypseudooxynicotine	C10 H14 N2 O2	194.105	0.72	C01297	S388576	HMDB0240264	-0.0001	-0.6259			3	level4	Organic oxygen compounds	Organooxygen compounds	Carbonyl compounds	Carbonyl compounds	map00760 Nicotinate and nicotinamide metabolism; map01100 Metabolic pathways;	other
0.72_210.1371	0.8344	0.785	0.8936	0.8384	0.9221	0.7118	N2:con	C18:pos	Cyclo(leucylprolyl)	C11 H18 N2 O2	210.137	0.72		S92947		0.0003	1.3937			1	level4						other
0.72_260.0863	0.949	0.5659	0.7653	0.5744	0.7689	0.3983	N2:con	C18:pos		C6 H16 N2 O9	260.086	0.72								0	level5						other
0.72_282.1216	0.8057	0.3906	0.6409	0.4742	0.7015	0.5276	N2:con	C18:pos	N-{(2r)-1-[(4-hydroxybenzyl)amino]-3-methoxy-1-oxo-2-propanyl}glycine	C13 H18 N2 O5	282.122	0.72		S30778637	HMDB0061146	0	-0.0772			3	level4	Organic acids and derivatives	Carboxylic acids and derivatives	Amino acids, peptides, and analogues	Amino acids, peptides, and analogues		other
0.721_133.0524	0.9935	0.9154	0.9563	1	1	0.4861	N2:con	C18:pos	5-indolol	C8 H7 N O	133.052	0.721		S15244	HMDB0059805	-0.0004	-2.9496			9	level4	Organoheterocyclic compounds	Indoles and derivatives	Hydroxyindoles	Indole and derivatives		other
0.721_149.0841	2.798	0.8786	0.9407	0.8384	0.9221	0.568	N2:con	C18:pos	S-(-)-cathinone	C9 H11 N O	149.084	0.721	C08301	S56062		0	0.2971			10	level4	Alkaloids	Alkaloids derived by amination reactions	Phenylalanine derived alkaloids	Alkaloids	map00360 Phenylalanine metabolism; map01100 Metabolic pathways;	other
0.721_201.1115	0.982	0.8914	0.9471	0.9188	0.9592	0.0721	N2:con	C18:pos	5-(n,n-dimethylcarbamimidamido)-2-oxopentanoic acid	C8 H15 N3 O3	201.112	0.721		S58779677	HMDB0240212	0.0002	0.7705			1	level4	Organic acids and derivatives	Keto acids and derivatives	Short-chain keto acids and derivatives	Organic acids		other
0.721_203.1271	0.8213	0.4513	0.6872	0.3051	0.5531	0.3215	N2:con	C18:pos	Gly-lys	C8 H17 N3 O3	203.127	0.721		S270650	HMDB0028846	0.0001	0.6682			2	level4	Organic acids and derivatives	Carboxylic acids and derivatives	Amino acids, peptides, and analogues	Amino acids, peptides, and analogues		other
0.721_204.0636	0.7502	0.1226	0.385	0.0237	0.1498	0.7742	N2:con	C18:pos	2-o-ethyl ascorbic acid	C8 H12 O6	204.064	0.721	C18342	S19071365		0.0002	1.1908			2	level4					NULL	other
0.721_330.153	0.717	0.2137	0.4969	0.2812	0.5296	0.5966	N2:con	C18:pos			330.153	0.721								0	level5						other
0.722_136.0524	1.9726	0.2235	0.5052	0.3302	0.5778	0.7473	N2:con	C18:pos	Phenyl acetate	C8 H8 O2	136.052	0.722	C00548	BGI466	HMDB0040733	0	-0.1738	8.9		23	level3	Benzenoids	Phenol esters	null	Benzene and derivatives	NULL	other
0.722_174.1368	2.9264	0.9506	0.9744	0.8384	0.9221	0.6522	N2:con	C18:pos	N~6~,n~6~-dimethyllysine	C8 H18 N2 O2	174.137	0.722		S3676766	HMDB0013287	-0.0001	-0.4086			1	level4	Organic acids and derivatives	Carboxylic acids and derivatives	Amino acids, peptides, and analogues	Amino acids, peptides, and analogues		other
0.722_186.1004	0.862	0.5483	0.7546	0.413	0.6528	0.2599	N2:con	C18:pos	L-alanyl-l-proline	C8 H14 N2 O3	186.1	0.722		MReference-461		-0.0001	-0.4658		81.8	2	level2						other
0.722_187.1144	1.2091	0.5356	0.7469	0.5065	0.7239	0.3652	N2:con	C18:pos			187.114	0.722								0	level5						other
0.722_204.1114	0.8508	0.4634	0.6977	0.3051	0.5531	0.3122	N2:con	C18:pos	Val-ser	C8 H16 N2 O4	204.111	0.722		S123028		0.0004	1.7379			7	level4						other
0.722_282.0618	0.6242	0.7673	0.8847	0.7211	0.8577	0.5396	N2:con	C18:pos	Niflumic acid	C13 H9 F3 N2 O2	282.062	0.722	C13698	S4333	HMDB0015573	0.0002	0.8282			2	level4	Benzenoids	Benzene and substituted derivatives	Trifluoromethylbenzenes	Benzene and derivatives	NULL	other
0.722_291.0778	3.9388	0.001	0.0564	0.0016	0.0503	1.7312	N2:con	C18:pos	(e)-prontosil	C12 H13 N5 O2 S	291.078	0.722	C07573	S60257		-0.0012	-4.0845			3	level4						up
0.722_314.1246	0.8753	0.4572	0.6922	0.1208	0.3417	0.4716	N2:con	C18:pos		C12 H28 O3 P2 S	314.125	0.722								0	level5						other
0.722_405.1492	3.0861	0.0022	0.0723	0.0008	0.0389	1.417	N2:con	C18:pos		C16 H30 N3 O3 P3	405.149	0.722								0	level5						up
0.722_563.2811	5.9493	0.0173	0.1693	0.0037	0.073	1.4117	N2:con	C18:pos		C22 H45 N O15	563.281	0.722								0	level5						up
0.722_866.2324	7.2362	0.0226	0.1892	0.0064	0.085	1.3964	N2:con	C18:pos		C36 H52 O18 P2 S	866.232	0.722								0	level5						up
0.723_151.0493	0.5891	0.9151	0.9562	0.8785	0.9428	0.3561	N2:con	C18:pos	Guanine	C5 H5 N5 O	151.049	0.723	C00242	MReference-436	HMDB0000132	-0.0001	-0.7043		96.6	3	level1	Organoheterocyclic compounds	Imidazopyrimidines	Purines and purine derivatives	Purines and derivatives	map00230 Purine metabolism; map01100 Metabolic pathways;	other
0.723_165.1136	0.7474	0.3973	0.6467	0.3051	0.5531	0.5655	N2:con	C18:pos		C4 H16 N5 P	165.114	0.723								0	level5						other
0.723_183.1008	0.7465	0.3189	0.5868	0.3842	0.6286	0.3241	N2:con	C18:pos	Mfcd01318772	C8 H13 N3 O2	183.101	0.723	C04259	S389250		0.0001	0.2798			1	level4					NULL	other
0.723_183.1121	0.9437	0.6032	0.7884	0.413	0.6528	0.6424	N2:con	C18:pos		C7 H13 N5 O	183.112	0.723								0	level5						other
0.723_250.1319	0.982	0.5834	0.778	0.413	0.6528	0.3969	N2:con	C18:pos	(+)-lacosamide	C13 H18 N2 O3	250.132	0.723		S189902		0.0001	0.4765			7	level4						other
0.723_415.2066	0.9045	0.869	0.936	0.6832	0.8365	0.1173	N2:con	C18:pos			415.207	0.723								0	level5						other
0.723_422.0817	2.0281	0.0152	0.16	0.0045	0.0781	1.1826	N2:con	C18:pos	Sucrose 6'-phosphate	C12 H23 O14 P	422.082	0.723	C02591	S388819		-0.0008	-1.964			9	level4					map00500 Starch and sucrose metabolism; map01100 Metabolic pathways;	up
0.723_447.185	1.1774	0.2975	0.5709	0.413	0.6528	0.6125	N2:con	C18:pos		C20 H36 N O4 P3	447.185	0.723								0	level5						other
0.724_209.0686	1.158	0.6241	0.8009	0.7211	0.8577	0.1795	N2:con	C18:pos	Qv1mvo1r	C10 H11 N O4	209.069	0.724	C03710	S13710		-0.0002	-0.8109			6	level4					NULL	other
0.724_215.138	2.1895	0.04	0.2404	0.0362	0.1856	0.8608	N2:con	C18:pos		C8 H17 N5 O2	215.138	0.724								0	level5						other
0.724_243.1218	0.8852	0.2763	0.5542	0.1639	0.3999	0.4236	N2:con	C18:pos	Pro-gln	C10 H17 N3 O4	243.122	0.724		S16209778	HMDB0029015	-0.0001	-0.3919			4	level4	Organic acids and derivatives	Carboxylic acids and derivatives	Amino acids, peptides, and analogues	Amino acids, peptides, and analogues		other
0.725_177.0824	1.6615	0.0553	0.2701	0.0869	0.288	0.7839	N2:con	C18:pos	Dihomomethionine	C7 H15 N O2 S	177.082	0.725		S198597		0	0.1674			1	level4						other
0.725_230.1268	1.1629	0.4672	0.6999	0.2171	0.4623	0.3472	N2:con	C18:pos	Valyl-4-hydroxyproline	C10 H18 N2 O4	230.127	0.725		S8418431		0.0001	0.4609			2	level4						other
0.725_283.1411	0.3239	0.05	0.26	0.0973	0.3044	1.1135	N2:con	C18:pos		C10 H27 N3 P2 S	283.141	0.725								0	level5						down
0.725_406.1076	1.1993	0.0953	0.3436	0.0362	0.1856	0.7642	N2:con	C18:pos		C12 H26 N2 O9 S2	406.108	0.725								0	level5						other
0.726_196.085	1.132	0.5987	0.7858	0.5065	0.7239	0.8259	N2:con	C18:pos	5-nitro-2-propoxyaniline	C9 H12 N2 O3	196.085	0.726		S10647	HMDB0037688	0.0002	1.1034			2	level4	Benzenoids	Benzene and substituted derivatives	Nitrobenzenes	Benzene and derivatives		other
0.726_229.1421	0.9934	0.7187	0.8582	0.6098	0.7925	0.2679	N2:con	C18:pos	[similar to: n1-acetylspermine; δmass: -15.0842 da]		229.142	0.726								0	level5						other
0.726_252.1471	0.4723	0.1694	0.4469	0.1982	0.44	0.7355	N2:con	C18:pos	5-allyl-5-sec-butyl-1,3-dimethyl-2,4,6(1h,3h,5h)-pyrimidinetrione	C13 H20 N2 O3	252.147	0.726		S527603	HMDB0014451	-0.0003	-1.2518			2	level4	Organoheterocyclic compounds	Diazines	Pyrimidines and pyrimidine derivatives	Pyrimidines and pyrimidine derivatives		other
0.726_261.0845	1.2218	0.7663	0.8843	0.6832	0.8365	0.1673	N2:con	C18:pos	Hymexazol o-glucoside	C10 H15 N O7	261.084	0.726	C11102	S391368		-0.0003	-1.139			2	level4					NULL	other
0.726_279.1313	1.2433	0.9465	0.9727	1	1	0.8123	N2:con	C18:pos	(2s)-3-methyl-2-({[(3s,4s,5r)-2,3,4-trihydroxy-5-(hydroxymethyl)tetrahydro-2-furanyl]methyl}amino)butanoic acid (non-preferred name)	C11 H21 N O7	279.131	0.726		S35014481	HMDB0037844	-0.0005	-1.6681			1	level4	Organic acids and derivatives	Carboxylic acids and derivatives	Amino acids, peptides, and analogues	Amino acids, peptides, and analogues		other
0.726_314.1583	0.5695	0.6125	0.7936	0.8785	0.9428	0.2421	N2:con	C18:pos		C9 H28 N6 P2 S	314.158	0.726								0	level5						other
0.726_325.175	0.7079	0.6806	0.836	0.54	0.7459	0.2498	N2:con	C18:pos		C14 H31 N O3 S2	325.175	0.726								0	level5						other
0.727_167.1054	0.1074	0.4294	0.6698	0.54	0.7459	0.6454	N2:con	C18:pos	2-dimethylamino-5,6-dimethyl-4-hydroxypyrimidine	C8 H13 N3 O	167.105	0.727	C10916	S84165		-0.0004	-2.6652			1	level4					NULL	other
0.727_202.0448	1.9812	0.7459	0.8719	0.6461	0.8178	1.1445	N2:con	C18:pos	[similar to: spectinomycin; δmass: -130.1135 da]		202.045	0.727								0	level5						other
0.727_244.1422	4.8229	0.7049	0.8503	0.9188	0.9592	0.3297	N2:con	C18:pos	4-hydroxyprolylleucine	C11 H20 N2 O4	244.142	0.727		S10480082	HMDB0028867	-0.0001	-0.2402			4	level4	Organic acids and derivatives	Carboxylic acids and derivatives	Amino acids, peptides, and analogues	Amino acids, peptides, and analogues		other
0.728_185.116	0.1198	0.1901	0.4686	0.3842	0.6286	0.9043	N2:con	C18:pos	Nj5000000	C8 H15 N3 O2	185.116	0.728	C19047	S32837		-0.0004	-2.1268			1	level4					NULL	other
0.728_290.0407	0.4612	0.461	0.6954	0.6098	0.7925	0.8842	N2:con	C18:pos	Sultiame	C10 H14 N2 O4 S2	290.041	0.728		S5163		0.0012	4.2256			1	level4						other
0.728_317.0876	1.239	0.7651	0.8836	0.6832	0.8365	0.4079	N2:con	C18:pos		C13 H22 N O2 P3	317.088	0.728								0	level5						other
0.728_409.1095	13.7036	0.0942	0.3414	0.0609	0.2401	1.1459	N2:con	C18:pos		C15 H30 N3 P3 S2	409.11	0.728								0	level5						other
0.729_158.0207	0.8576	0.2332	0.5147	0.1086	0.3226	0.8351	N2:con	C18:pos	[similar to: microcystin lf; δmass: -827.4954 da]		158.021	0.729								0	level5						other
0.729_185.0799	0.8448	0.9986	0.9993	0.7597	0.8793	0.6354	N2:con	C18:pos	Secnidazole	C7 H11 N3 O3	185.08	0.729		S64839		-0.0001	-0.5403			2	level4						other
0.729_195.0897	0.6396	0.5732	0.7709	0.7211	0.8577	0.2931	N2:con	C18:pos	N-acetyldopamine	C10 H13 N O3	195.09	0.729		MReference-401	HMDB0041943	0.0002	0.8886		38.1	9	level3	Benzenoids	Phenols	Benzenediols	Phenols and derivatives		other
0.729_212.1161	0.7364	0.6586	0.8225	0.7211	0.8577	0.2486	N2:con	C18:pos	Butabarbital	C10 H16 N2 O3	212.116	0.729	C07827	S2385	HMDB0014382	0	0.1403			3	level4	Organoheterocyclic compounds	Diazines	Pyrimidines and pyrimidine derivatives	Pyrimidines and pyrimidine derivatives	NULL	other
0.729_266.0515	2.0318	0.1164	0.3759	0.1484	0.3789	0.8068	N2:con	C18:pos		C8 H17 N2 O2 P3	266.051	0.729								0	level5						other
0.729_290.0617	0.7797	0.729	0.864	0.6832	0.8365	0.2557	N2:con	C18:pos		C9 H17 N4 O P3	290.062	0.729								0	level5						other
0.729_299.1366	1.3461	0.9923	0.9958	0.8785	0.9428	0.2632	N2:con	C18:pos		C15 H17 N5 O2	299.137	0.729								0	level5						other
0.729_426.1748	3.2661	0.0172	0.1691	0.0204	0.1391	1.3567	N2:con	C18:pos		C22 H28 N4 O P2	426.175	0.729								0	level5						up
0.73_226.1313	0.421	0.1087	0.3649	0.1086	0.3226	1.0646	N2:con	C18:pos	Pentobarbital	C11 H18 N2 O3	226.131	0.73	C07422	S4575	HMDB0014457	-0.0004	-1.7844			2	level4	Organoheterocyclic compounds	Diazines	Pyrimidines and pyrimidine derivatives	Pyrimidines and pyrimidine derivatives	NULL	other
0.73_234.1582	0.7668	0.6781	0.8344	0.8785	0.9428	0.3354	N2:con	C18:pos	[similar to: n3,n4-dimethyl-l-arginine; δmass: 32.0152 da]		234.158	0.73								0	level5						other
0.73_257.0876	3.6208	0.1074	0.3637	0.1086	0.3226	1.0891	N2:con	C18:pos		C8 H22 N O2 P3	257.088	0.73								0	level5						other
0.73_269.9541	1.6654	0.0806	0.3177	0.0473	0.2104	0.955	N2:con	C18:pos	Clofenamide	C6 H7 Cl N2 O4 S2	269.954	0.73		S62797		0.0005	1.7851			1	level4						other
0.73_290.148	1.0365	0.7466	0.8721	0.7988	0.9038	0.3905	N2:con	C18:pos		C13 H18 N6 O2	290.148	0.73								0	level5						other
0.73_293.0506	6.6293	0.0445	0.2476	0.0204	0.1391	1.0647	N2:con	C18:pos		C11 H20 N P S3	293.051	0.73								0	level5						up
0.73_301.1134	0.4975	0.9078	0.9544	0.6461	0.8178	0.6831	N2:con	C18:pos		C10 H26 N O3 P3	301.113	0.73								0	level5						other
0.73_320.9836	3.9373	0.0415	0.2419	0.0274	0.1615	1.0918	N2:con	C18:pos		C7 H13 Cl N O7 P S	320.984	0.73								0	level5						up
0.73_348.0819	0.7172	0.3752	0.6303	0.4742	0.7015	0.4648	N2:con	C18:pos		C13 H20 N2 O5 S2	348.082	0.73								0	level5						other
0.73_352.1137	0.8467	0.4944	0.7178	0.1484	0.3789	0.5117	N2:con	C18:pos		C13 H16 N6 O6	352.114	0.73								0	level5						other
0.731_187.9039	1.3627	0.1278	0.393	0.0609	0.2401	0.721	N2:con	C18:pos	[similar to: l-lysine; δmass: 41.7983 da]		187.904	0.731								0	level5						other
0.731_225.1363	1.7903	0.4615	0.6956	0.4742	0.7015	0.9921	N2:con	C18:pos	2616	C12 H19 N O3	225.136	0.731	C07129	S5210	HMDB0015009	-0.0001	-0.6175			3	level4	Benzenoids	Phenols	Benzenediols	Phenols and derivatives	NULL	other
0.731_235.0844	0.991	0.9095	0.9548	0.9188	0.9592	0.2399	N2:con	C18:pos	1581740	C12 H13 N O4	235.084	0.731		S26043	HMDB0032776	-0.0001	-0.4214			1	level4	Organoheterocyclic compounds	Benzofurans	null	Benzofurans		other
0.731_385.2207	4.9014	0.1957	0.4748	0.1341	0.36	0.9201	N2:con	C18:pos		C14 H37 N5 O P2 S	385.221	0.731								0	level5						other
0.732_119.0735	1.3303	0.8262	0.9134	0.7988	0.9038	0.416	N2:con	C18:pos		C8 H9 N	119.073	0.732								0	level5						other
0.732_225.1473	0.7227	0.8472	0.9247	0.8785	0.9428	0.8437	N2:con	C18:pos		C11 H19 N3 O2	225.147	0.732								0	level5						other
0.732_348.1523	0.7799	0.5223	0.7388	0.54	0.7459	0.4567	N2:con	C18:pos		C8 H25 N6 O7 P	348.152	0.732								0	level5						other
0.733_172.0347	0.999	0.8148	0.9078	0.8785	0.9428	0.7125	N2:con	C18:pos		C3 H4 N6 O3	172.035	0.733								0	level5						other
0.733_173.1166	0.3782	0.2614	0.5425	0.2171	0.4623	1.0769	N2:con	C18:pos	Indospicine	C7 H15 N3 O2	173.117	0.733	C08288	S97122		0.0001	0.7647			2	level4					NULL	other
0.733_173.8884	0.8159	0.3299	0.5953	0.0687	0.2559	0.6323	N2:con	C18:pos			173.888	0.733								0	level5						other
0.733_208.1194	0.8198	0.8362	0.9197	0.7211	0.8577	0.2499	N2:con	C18:pos		C5 H17 N6 O P	208.119	0.733								0	level5						other
0.733_226.0564	0.5424	0.0787	0.3127	0.0054	0.0812	0.9787	N2:con	C18:pos		C6 H17 N2 O P3	226.056	0.733								0	level5						other
0.733_265.0797	1.783	0.2187	0.5017	0.3302	0.5778	0.6098	N2:con	C18:pos		C10 H19 N O3 S2	265.08	0.733								0	level5						other
0.733_352.0877	14.8824	0.0722	0.3017	0.0175	0.13	1.2438	N2:con	C18:pos		C13 H25 N2 O P S3	352.088	0.733								0	level5						other
0.734_170.1046	0.4872	0.0237	0.1946	0.0092	0.0977	1.1868	N2:con	C18:pos	[similar to: guanosine 5'-diphosphate (gdp); δmass: -272.9197 da]		170.105	0.734								0	level5						down
0.734_189.1001	1.2959	0.1822	0.4592	0.3302	0.5778	0.5249	N2:con	C18:pos	(+)-castanospermine	C8 H15 N O4	189.1	0.734	C02256	S49177		0	-0.1016			12	level4	Alkaloids	Alkaloids derived from lysine	Indolizidine alkaloids	Alkaloids	NULL	other
0.734_230.1377	0.5596	0.606	0.7893	0.7597	0.8793	0.3484	N2:con	C18:pos		C9 H18 N4 O3	230.138	0.734								0	level5						other
0.734_273.1317	0.7716	0.2175	0.5005	0.2171	0.4623	0.5737	N2:con	C18:pos		C11 H19 N3 O5	273.132	0.734								0	level5						other
0.734_347.0625	0.8982	0.5891	0.7817	0.54	0.7459	0.421	N2:con	C18:pos	Adenosine monophosphate	C10 H14 N5 O7 P	347.062	0.734	C00020	S5858	HMDB0000045	-0.0006	-1.6338			8	level4	Nucleosides, nucleotides, and analogues	Purine nucleotides	Purine ribonucleotides	Purines and derivatives	map00230 Purine metabolism; map01100 Metabolic pathways; map01523 Antifolate resistance; map04022 cGMP-PKG signaling pathway; map04024 cAMP signaling pathway; map04068 FoxO signaling pathway; map04150 mTOR signaling pathway; map04151 PI3K-Akt signaling pathway; map04152 AMPK signaling pathway; map04211 Longevity regulating pathway; map04740 Olfactory transduction; map04742 Taste transduction; map…	other
0.735_142.11	1.1374	0.3549	0.6144	0.2372	0.486	0.3551	N2:con	C18:pos			142.11	0.735								0	level5						other
0.735_181.0506	4.4441	0.129	0.3947	0.1484	0.3789	1.0724	N2:con	C18:pos	Glufosinate	C5 H12 N O4 P	181.051	0.735	C05042	S4630		0.0002	1.1361			2	level4					NULL	other
0.735_290.0629	0.5429	0.5264	0.7413	0.6461	0.8178	0.4	N2:con	C18:pos		C9 H17 N4 O P3	290.063	0.735								0	level5						other
0.735_341.1474	0.6273	0.8826	0.9427	0.9594	0.9794	0.5676	N2:con	C18:pos	His-trp	C17 H19 N5 O3	341.147	0.735		S5021683		-0.0014	-4.0433			2	level4						other
0.736_171.101	0.6023	0.1039	0.3575	0.1341	0.36	0.8226	N2:con	C18:pos		C7 H13 N3 O2	171.101	0.736								0	level5						other
0.736_269.126	0.8664	0.8222	0.9119	0.7597	0.8793	0.6294	N2:con	C18:pos		C13 H19 N O5	269.126	0.736								0	level5						other
0.736_282.1573	0.6974	0.8497	0.9259	0.9188	0.9592	0.4051	N2:con	C18:pos		C14 H22 N2 O4	282.157	0.736								0	level5						other
0.736_320.1576	0.5101	0.0226	0.1894	0.015	0.121	1.1815	N2:con	C18:pos		C25 H20	320.158	0.736								0	level5						down
0.737_110.0368	0.8786	0.3281	0.594	0.2812	0.5296	0.3671	N2:con	C18:pos	Hydroquinone	C6 H6 O2	110.037	0.737	C00530	S764	HMDB0002434	0	0.2599	34.6		7	level4	Benzenoids	Phenols	Benzenediols	Phenols and derivatives	map00350 Tyrosine metabolism; map01100 Metabolic pathways;	other
0.737_159.0298	4.7212	0.1919	0.4705	0.1086	0.3226	0.8006	N2:con	C18:pos	[similar to: (+/-)5(6)-dihet; δmass: -179.2159 da]		159.03	0.737								0	level5						other
0.737_239.1158	0.5233	0.0547	0.27	0.0473	0.2104	1.0006	N2:con	C18:pos		C6 H18 N5 O3 P	239.116	0.737								0	level5						other
0.737_240.1474	2.9036	0.3873	0.6383	0.3565	0.6031	0.8945	N2:con	C18:pos	3477	C12 H20 N2 O3	240.147	0.737	C07807	S4679	HMDB0015407	0	-0.0427			2	level4	Organoheterocyclic compounds	Pyridines and derivatives	Hydroxypyridines	Pyridine and derivatives	NULL	other
0.737_339.1903	0.9461	0.7397	0.8692	0.6098	0.7925	0.4347	N2:con	C18:pos			339.19	0.737								0	level5						other
0.737_347.0612	0.9975	0.5254	0.7408	0.3565	0.6031	0.4802	N2:con	C18:pos		C11 H13 N3 O10	347.061	0.737								8	level5						other
0.737_361.1628	1.8653	0.0549	0.2701	0.0973	0.3044	0.7078	N2:con	C18:pos			361.163	0.737								0	level5						other
0.737_388.1951	0.4922	0.8698	0.9363	0.4742	0.7015	0.1008	N2:con	C18:pos		C12 H34 N6 O2 P2 S	388.195	0.737								0	level5						other
0.738_222.1368	0.6871	0.1624	0.4379	0.1208	0.3417	0.8355	N2:con	C18:pos	Mexacarbate	C12 H18 N2 O2	222.137	0.738	C18952	S9043		-0.0001	-0.3592			4	level4					NULL	other
0.738_269.1271	0.7975	0.274	0.5522	0.1804	0.418	0.8132	N2:con	C18:pos	Endralazine	C14 H15 N5 O	269.127	0.738		S43316		-0.0006	-2.1097			1	level4						other
0.738_462.2312	0.9922	0.2244	0.5061	0.0687	0.2559	0.5251	N2:con	C18:pos		C31 H30 N2 O2	462.231	0.738								0	level5						other
0.74_240.0234	1.6572	0.0137	0.1539	0.001	0.0423	1.2622	N2:con	C18:pos	Cystine	C6 H12 N2 O4 S2	240.023	0.74	C01420	S575		-0.0004	-1.6985			3	level4	Peptides	Amino acids	Other amino acids [Fig]	Amino acids	NULL	up
0.74_303.1426	1.7475	0.047	0.2553	0.0609	0.2401	0.8051	N2:con	C18:pos	Nicotianamine	C12 H21 N3 O6	303.143	0.74	C05324	S8058557		-0.0004	-1.3449			2	level4					NULL	other
0.74_331.0876	1.2808	0.3947	0.644	0.413	0.6528	0.8567	N2:con	C18:pos		C10 H24 N O5 P3	331.088	0.74								0	level5						other
0.741_146.0691	0.9261	0.7619	0.8813	0.7597	0.8793	0.2286	N2:con	C18:pos	L-glutamine	C5 H10 N2 O3	146.069	0.741	C00064	BGI357	HMDB0000641	0	-0.0809	61.5	53	6	level1	Peptides	Amino acids	Common amino acids [Fig]	Amino acids	map00220 Arginine biosynthesis; map00230 Purine metabolism; map00240 Pyrimidine metabolism; map00250 Alanine, aspartate and glutamate metabolism; map00471 D-Glutamine and D-glutamate metabolism; map00630 Glyoxylate and dicarboxylate metabolism; map00910 Nitrogen metabolism; map00970 Aminoacyl-tRNA biosynthesis; map01100 Metabolic pathways; map01230 Biosynthesis of amino acids; map02010 ABC transp…	other
0.741_183.0509	6.6551	0.0222	0.1877	0.0077	0.0901	1.4383	N2:con	C18:pos			183.051	0.741								0	level5						up
0.742_120.0574	6.1042	0.0457	0.2505	0.0204	0.1391	1.2619	N2:con	C18:pos	Acetophenone	C8 H8 O	120.057	0.742	C07113	MReference-2744	HMDB0033910	-0.0001	-0.8867		79.3	10	level2	Organic oxygen compounds	Organooxygen compounds	Carbonyl compounds	Carbonyl compounds		up
0.742_173.9747	0.5397	0.2957	0.5699	0.5065	0.7239	0.4934	N2:con	C18:pos		C4 H4 N2 O2 P2	173.975	0.742								0	level5						other
0.742_179.0791	3.2406	0.2014	0.4826	0.443	0.6796	0.8049	N2:con	C18:pos	Glucosamine	C6 H13 N O5	179.079	0.742	C08349	S390201	HMDB0030091	-0.0003	-1.5088	25.5		10	level4	Organic oxygen compounds	Organooxygen compounds	Carbohydrates and carbohydrate conjugates	Carbohydrates	NULL	other
0.742_207.1007	0.5152	0.1805	0.4583	0.1484	0.3789	0.6481	N2:con	C18:pos	Nnk	C10 H13 N3 O2	207.101	0.742	C16453	S43038	HMDB0011603	-0.0001	-0.6171			2	level4	Organic oxygen compounds	Organooxygen compounds	Carbonyl compounds	Carbonyl compounds	map00980 Metabolism of xenobiotics by cytochrome P450; map05204 Chemical carcinogenesis;	other
0.742_252.111	0.782	0.2319	0.5138	0.1804	0.418	0.4798	N2:con	C18:pos	Ala-tyr	C12 H16 N2 O4	252.111	0.742		S497607		0	0.0074			7	level4						other
0.742_350.1682	0.8921	0.8209	0.9117	0.8384	0.9221	0.302	N2:con	C18:pos		C14 H26 N2 O8	350.168	0.742								0	level5						other
0.743_117.0789	1.5021	0.2605	0.5419	0.1639	0.3999	0.5641	N2:con	C18:pos	L-(+)-valine	C5 H11 N O2	117.079	0.743	C00183	S6050	HMDB0000883	-0.0001	-0.8402		70.1	15	level4	Organic acids and derivatives	Carboxylic acids and derivatives	Amino acids, peptides, and analogues	Amino acids	map00280 Valine, leucine and isoleucine degradation; map00290 Valine, leucine and isoleucine biosynthesis; map00770 Pantothenate and CoA biosynthesis; map00970 Aminoacyl-tRNA biosynthesis; map01100 Metabolic pathways; map01210 2-Oxocarboxylic acid metabolism; map01230 Biosynthesis of amino acids; map02010 ABC transporters; map04974 Protein digestion and absorption; map04978 Mineral absorption; ma…	other
0.743_213.1114	0.7605	0.4057	0.6523	0.413	0.6528	0.4438	N2:con	C18:pos		C9 H15 N3 O3	213.111	0.743								0	level5						other
0.743_274.1162	1.0492	0.7195	0.8587	0.8384	0.9221	0.3103	N2:con	C18:pos		C13 H23 O2 P S	274.116	0.743								0	level5						other
0.743_286.1163	1.5292	0.2237	0.5055	0.3565	0.6031	0.5602	N2:con	C18:pos	[similar to: n1-acetylspermine; δmass: 41.8900 da]		286.116	0.743								0	level5						other
0.744_261.121	0.8851	0.5995	0.7862	0.6832	0.8365	0.8129	N2:con	C18:pos	Lotaustralin	C11 H19 N O6	261.121	0.744	C08334	S390193	HMDB0033865	-0.0003	-0.967			7	level4	Amino acid related compounds	Cyanogenic glucosides	Cyanogenic glucosides derived from valine or isoleucine	Amino acid related compounds		other
0.745_151.0998	11.4612	0.3728	0.6286	0.7211	0.8577	0.8668	N2:con	C18:pos	Hydroxyamphetamine	C9 H13 N O	151.1	0.745		S3525	HMDB0060765	0.0001	0.7014			17	level4	Benzenoids	Benzene and substituted derivatives	Phenethylamines	Amines and derivatives		other
0.745_293.2105	1.0219	0.5484	0.7546	0.443	0.6796	0.2301	N2:con	C18:pos		C16 H27 N3 O2	293.211	0.745								0	level5						other
0.746_173.153	0.5193	0.5177	0.735	0.2372	0.486	0.5243	N2:con	C18:pos		C8 H19 N3 O	173.153	0.746								0	level5						other
0.746_213.1229	0.3977	0.1275	0.3922	0.1341	0.36	0.9865	N2:con	C18:pos		C8 H15 N5 O2	213.123	0.746								0	level5						other
0.746_253.1538	0.9659	0.5127	0.7308	0.413	0.6528	1.1967	N2:con	C18:pos		C11 H19 N5 O2	253.154	0.746								0	level5						other
0.747_228.1472	2.5287	0.197	0.4763	0.1639	0.3999	1.3925	N2:con	C18:pos	Prolylleucine	C11 H20 N2 O3	228.147	0.747		MReference-559		-0.0002	-0.8645		74.7	2	level2						other
0.749_208.052	16.5272	0.0486	0.2573	0.0037	0.073	1.3339	N2:con	C18:pos	Anthraquinone	C14 H8 O2	208.052	0.749	C16207	S13835294		-0.0005	-2.1927			5	level4						up
0.749_371.143	4.663	0.0379	0.2369	0.0045	0.0781	1.1559	N2:con	C18:pos		C13 H25 N O11	371.143	0.749								0	level5						up
0.75_219.074	2.3245	0.0053	0.1058	0.0077	0.0901	1.3565	N2:con	C18:pos	O-succinyl-l-homoserine	C8 H13 N O6	219.074	0.75	C01118	BGI454		-0.0003	-1.1949	8.1		3	level3					map00270 Cysteine and methionine metabolism; map00920 Sulfur metabolism; map01100 Metabolic pathways; map01230 Biosynthesis of amino acids;	up
0.75_231.1104	0.7357	0.2956	0.5697	0.54	0.7459	0.5295	N2:con	C18:pos	2271703	C10 H17 N O5	231.11	0.75		S4956295	HMDB0000953	-0.0003	-1.398			2	level4	Organic acids and derivatives	Carboxylic acids and derivatives	Amino acids, peptides, and analogues	Amino acids, peptides, and analogues		other
0.75_319.1376	0.9633	0.6714	0.8311	0.5744	0.7689	0.2191	N2:con	C18:pos	[similar to: microcystin-lr ; δmass: -675.4112 da]		319.138	0.75								0	level5						other
0.75_806.8656	2.3491	0.0134	0.1521	0.0077	0.0901	0.9873	N2:con	C18:pos	Ioversol	C18 H24 I3 N3 O9	806.866	0.75		S3610		0.0009	1.1514			2	level4						other
0.751_268.1421	0.12	0.0001	0.0216	0.0001	0.0228	2.2242	N2:con	C18:pos		C7 H21 N6 O3 P	268.142	0.751								0	level5						down
0.751_279.0948	2.3243	0.5132	0.7312	1	1	0.511	N2:con	C18:pos		C10 H17 N O8	279.095	0.751								0	level5						other
0.751_320.1944	0.5517	0.2334	0.5147	0.413	0.6528	0.8466	N2:con	C18:pos		C14 H28 N2 O6	320.194	0.751								0	level5						other
0.751_350.1482	0.8365	0.3838	0.6358	0.1804	0.418	0.6158	N2:con	C18:pos		C19 H27 O2 P S	350.148	0.751								0	level5						other
0.752_161.0687	2.2493	0.1628	0.4383	0.1639	0.3999	0.7449	N2:con	C18:pos	L-2-aminoadipic acid	C6 H11 N O4	161.069	0.752	C00956	MReference-3214	HMDB0000510	-0.0001	-0.4007	65.6	68.1	14	level2	Organic acids and derivatives	Carboxylic acids and derivatives	Amino acids, peptides, and analogues	Amino acids, peptides, and analogues	map00310 Lysine degradation; map01100 Metabolic pathways; map01210 2-Oxocarboxylic acid metabolism; map01230 Biosynthesis of amino acids;	other
0.752_303.1795	2.2807	0.0715	0.3011	0.1341	0.36	0.9084	N2:con	C18:pos		C15 H30 N O P S	303.18	0.752								0	level5						other
0.753_132.0533	1.4885	0.103	0.3561	0.0609	0.2401	0.8017	N2:con	C18:pos	L-(-)-asparagine	C4 H8 N2 O3	132.053	0.753	C00152	S6031	HMDB0000168	-0.0001	-1.0408			8	level4	Organic acids and derivatives	Carboxylic acids and derivatives	Amino acids, peptides, and analogues	Amino acids	map00250 Alanine, aspartate and glutamate metabolism; map00970 Aminoacyl-tRNA biosynthesis; map01100 Metabolic pathways; map01230 Biosynthesis of amino acids; map04974 Protein digestion and absorption; map04978 Mineral absorption; map05230 Central carbon metabolism in cancer;	other
0.753_177.0635	1.2266	0.3822	0.6351	0.3302	0.5778	0.3743	N2:con	C18:pos	(2s,4s)-4-amino-2-hydroxy-2-methylpentanedioic acid	C6 H11 N O5	177.064	0.753	C06034	S389724		-0.0002	-1.1522			2	level4						other
0.754_198.0753	1.4581	0.2972	0.5709	0.3051	0.5531	0.6413	N2:con	C18:pos	(2e)-2-cyano-n-(ethylcarbamoyl)-2-(methoxyimino)acetamide	C7 H10 N4 O3	198.075	0.754	C18498	S4516330		0	0.2033			3	level4					NULL	other
0.754_271.0902	1.9267	0.0373	0.2361	0.0237	0.1498	1.0895	N2:con	C18:pos		C8 H17 N O9	271.09	0.754								0	level5						up
0.754_279.1582	1.4129	0.1157	0.3744	0.1804	0.418	0.426	N2:con	C18:pos	Oxamniquine	C14 H21 N3 O3	279.158	0.754	C07341	S4451	HMDB0015228	-0.0001	-0.3645			2	level4	Organoheterocyclic compounds	Quinolines and derivatives	Nitroquinolines and derivatives	Nitroquinolines and derivatives	NULL	other
0.754_459.1955	0.4855	0.4476	0.6835	0.6098	0.7925	1.1492	N2:con	C18:pos		C17 H33 N O13	459.195	0.754								0	level5						other
0.754_71.0735	0.8229	0.3537	0.6141	0.54	0.7459	0.5238	N2:con	C18:pos	Pyrrolidine	C4 H9 N	71.0735	0.754		S29008	HMDB0031641	0	0.4825			2	level4	Organoheterocyclic compounds	Pyrrolidines	null	Pyrrolidines		other
0.755_129.0797	1.1907	0.3801	0.6338	0.2812	0.5296	0.8665	N2:con	C18:pos	Pipecolate	C6 H11 N O2	129.08	0.755						86	83.4	13	level5						other
0.755_155.1055	0.4979	0.4659	0.699	0.54	0.7459	0.5606	N2:con	C18:pos		C7 H13 N3 O	155.106	0.755								0	level5						other
0.755_433.1817	1.8332	0.3936	0.6431	0.5065	0.7239	0.494	N2:con	C18:pos	Brexpiprazole	C25 H27 N3 O2 S	433.182	0.755		S10152155		-0.0007	-1.6035			1	level4						other
0.756_621.2483	1.5571	0.0998	0.3511	0.0869	0.288	0.8144	N2:con	C18:pos		C21 H46 N5 O10 P3	621.248	0.756								0	level5						other
0.757_262.0801	1.4911	0.1093	0.3656	0.1086	0.3226	1.0271	N2:con	C18:pos	Glu-asp	C9 H14 N2 O7	262.08	0.757		S90091	HMDB0028815	0	-0.1621			5	level4	Organic acids and derivatives	Peptidomimetics	Hybrid peptides	Organic acids		other
0.757_267.1136	0.4842	0.7864	0.894	0.6461	0.8178	0.1437	N2:con	C18:pos		C10 H21 N O5 S	267.114	0.757								0	level5						other
0.757_293.9032	0.6876	0.9101	0.9548	0.54	0.7459	0.2484	N2:con	C18:pos		C5 H2 Cl N4 O3 P3	293.903	0.757								0	level5						other
0.757_302.1113	0.7975	0.9491	0.974	0.8785	0.9428	0.2047	N2:con	C18:pos	Bicyclomycin	C12 H18 N2 O7	302.111	0.757	C11259	S59222		-0.0001	-0.46			3	level4					NULL	other
0.759_408.1742	0.7142	0.7187	0.8582	0.9188	0.9592	0.4447	N2:con	C18:pos		C16 H28 N2 O10	408.174	0.759								0	level5						other
0.76_100.0519	0.5768	0.085	0.3253	0.0687	0.2559	1.0305	N2:con	C18:pos	Tiglic acid	C5 H8 O2	100.052	0.76	C08279		HMDB0001470				70.8	0	level5	Lipids and lipid-like molecules	Fatty Acyls	Fatty acids and conjugates	Fatty acyls[FA]	NULL	other
0.76_158.1418	0.7604	0.9611	0.9802	0.9594	0.9794	0.4671	N2:con	C18:pos	Ej4025000	C8 H18 N2 O	158.142	0.76	C19277	S12954		-0.0001	-0.4572			1	level4					NULL	other
0.76_204.1262	1.1904	0.5153	0.7331	0.6461	0.8178	0.5681	N2:con	C18:pos	Psilocin	C12 H16 N2 O	204.126	0.76	C08312	S4807	HMDB0042000	0	-0.0523			4	level4	Organoheterocyclic compounds	Indoles and derivatives	Tryptamines and derivatives	Amines and derivatives		other
0.761_274.1889	0.2651	0.3438	0.6056	0.8785	0.9428	0.6753	N2:con	C18:pos	Tybamate	C13 H26 N2 O4	274.189	0.761		S19092		-0.0004	-1.4491			2	level4						other
0.761_358.2326	1.0345	0.9246	0.9611	0.7988	0.9038	0.3139	N2:con	C18:pos	L-isoleucyl-l-alanyl-d-arginine	C15 H30 N6 O4	358.233	0.761		S30776666		-0.0002	-0.6052			2	level4						other
0.761_360.2371	0.7878	0.7483	0.8733	0.5065	0.7239	0.4104	N2:con	C18:pos		C18 H37 N2 O P S	360.237	0.761								0	level5						other
0.762_173.0435	1.3386	0.2042	0.4857	0.1086	0.3226	0.6438	N2:con	C18:pos	L-azaserine	C5 H7 N3 O4	173.043	0.762	C19194	S16735688		-0.0001	-0.6727			1	level4					NULL	other
0.762_190.1108	1.1294	0.8967	0.9494	0.9594	0.9794	0.4344	N2:con	C18:pos	5-methoxytryptamine	C11 H14 N2 O	190.111	0.762	C05659	S1767	HMDB0004095	0.0002	0.8013			7	level4	Organoheterocyclic compounds	Indoles and derivatives	Tryptamines and derivatives	Amines and derivatives	map00380 Tryptophan metabolism;	other
0.762_227.1519	2.8393	0.2531	0.5351	0.2372	0.486	1.4947	N2:con	C18:pos		C12 H21 N O3	227.152	0.762								0	level5						other
0.762_290.1838	0.7087	0.2572	0.539	0.2812	0.5296	0.8721	N2:con	C18:pos		C13 H26 N2 O5	290.184	0.762								0	level5						other
0.763_136.1001	0.2544	0.0014	0.0615	0.0013	0.0451	1.5197	N2:con	C18:pos	N,n-dimethyl-1,4-phenylenediamine	C8 H12 N2	136.1	0.763	C04203			0	0.2634	4.2		13	level3					NULL	down
0.763_203.0794	1.401	0.7905	0.8958	0.6461	0.8178	0.5395	N2:con	C18:pos	1-isothiocyanato-7-(methylthio)heptane	C9 H17 N S2	203.079	0.763		S8300665	HMDB0038440	-0.0008	-3.9609	66.9		3	level4	Organosulfur compounds	Isothiocyanates	null	Isothiocyanates		other
0.763_243.1944	0.4223	0.0313	0.2172	0.0274	0.1615	1.5554	N2:con	C18:pos		C12 H25 N3 O2	243.194	0.763								0	level5						down
0.763_317.1586	0.8166	0.2681	0.5474	0.2812	0.5296	0.6869	N2:con	C18:pos			317.159	0.763								0	level5						other
0.763_523.1908	0.2946	0.0564	0.2727	0.0869	0.288	1.7121	N2:con	C18:pos		C15 H34 N5 O13 P	523.191	0.763								0	level5						other
0.764_210.1241	1.6243	0.4581	0.6931	0.5065	0.7239	0.4486	N2:con	C18:pos		C6 H19 N4 O2 P	210.124	0.764								0	level5						other
0.764_249.121	0.3572	0.0087	0.1289	0.0045	0.0781	1.828	N2:con	C18:pos		C10 H19 N O6	249.121	0.764								0	level5						down
0.764_309.1058	1.2917	0.3354	0.5988	0.3302	0.5778	0.763	N2:con	C18:pos	N-acetylneuraminic acid	C11 H19 N O9	309.106	0.764	C19909	MReference-1249	HMDB0000773	-0.0002	-0.6488	81.1	87.1	4	level2	Organic oxygen compounds	Organooxygen compounds	Carbohydrates and carbohydrate conjugates	Carbohydrates	NULL	other
0.764_344.2417	0.7237	0.8031	0.9013	0.6832	0.8365	0.3921	N2:con	C18:pos		C16 H32 N4 O4	344.242	0.764								0	level5						other
0.765_183.0203	2.2194	0.0376	0.2369	0.0274	0.1615	0.938	N2:con	C18:pos	L-homocysteic acid	C4 H9 N O5 S	183.02	0.765	C16511	S154529	HMDB0002205	0.0001	0.586			1	level4	Organic acids and derivatives	Carboxylic acids and derivatives	Amino acids, peptides, and analogues	Amino acids, peptides, and analogues	map04080 Neuroactive ligand-receptor interaction;	other
0.765_268.1533	0.843	0.8947	0.9482	0.9594	0.9794	0.4357	N2:con	C18:pos	His-leu	C12 H20 N4 O3	268.153	0.765	C05010	S164234	HMDB0028889	-0.0003	-1.0185			5	level4	Organic acids and derivatives	Carboxylic acids and derivatives	Amino acids, peptides, and analogues	Amino acids, peptides, and analogues	NULL	other
0.766_229.2153	0.0446	0.0136	0.1534	0.1341	0.36	1.883	N2:con	C18:pos		C12 H27 N3 O	229.215	0.766								0	level5						down
0.766_235.1419	3.4917	0.0421	0.2433	0.0414	0.1982	1.3327	N2:con	C18:pos		C10 H21 N O5	235.142	0.766								0	level5						up
0.766_239.0454	0.771	0.5708	0.7691	0.443	0.6796	0.5099	N2:con	C18:pos			239.045	0.766								0	level5						other
0.766_305.1585	2.208	0.1515	0.4249	0.2372	0.486	0.8024	N2:con	C18:pos	2-amino-6-[(e)-(5-amino-5-carboxy-2-hydroxypentylidene)amino]-5-hydroxyhexanoic acid (non-preferred name)	C12 H23 N3 O6	305.159	0.766		S35014757	HMDB0039161	-0.0002	-0.5018			1	level4	Organic acids and derivatives	Carboxylic acids and derivatives	Amino acids, peptides, and analogues	Amino acids, peptides, and analogues		other
0.766_330.2265	0.9147	0.9658	0.983	0.8384	0.9221	0.4445	N2:con	C18:pos		C17 H35 N2 P S	330.226	0.766								0	level5						other
0.766_376.123	2.5615	0.0445	0.2476	0.0175	0.13	1.0967	N2:con	C18:pos	{4-[(1e)-4-chloro-1,2-diphenyl-1-buten-1-yl]phenoxy}acetaldehyde	C24 H21 Cl O2	376.123	0.766		S74854218	HMDB0143634	0	-0.0934			1	level4	Phenylpropanoids and polyketides	Stilbenes	null	Polyketides[PK]		up
0.766_847.2968	0.6914	0.9352	0.9664	0.2812	0.5296	0.4596	N2:con	C18:pos		C31 H56 N5 O16 P3	847.297	0.766								0	level5						other
0.767_273.1507	0.5904	0.2427	0.5245	0.2171	0.4623	0.718	N2:con	C18:pos		C14 H24 Cl N O2	273.151	0.767								0	level5						other
0.767_323.2208	1.1398	0.8956	0.9485	0.7211	0.8577	0.3568	N2:con	C18:pos		C17 H29 N3 O3	323.221	0.767								0	level5						other
0.767_421.2425	0.7946	0.7719	0.8868	1	1	0.5165	N2:con	C18:pos		C20 H42 N O2 P3	421.243	0.767								0	level5						other
0.767_685.2439	0.8996	0.6559	0.8217	0.3565	0.6031	0.5392	N2:con	C18:pos		C21 H44 N5 O18 P	685.244	0.767								0	level5						other
0.768_280.0904	0.4214	0.0205	0.1805	0.015	0.121	1.165	N2:con	C18:pos	H-dl-met-dl-met-oh	C10 H20 N2 O3 S2	280.09	0.768		S94154	HMDB0028979	-0.0011	-3.9028			1	level4	Organic acids and derivatives	Carboxylic acids and derivatives	Amino acids, peptides, and analogues	Amino acids, peptides, and analogues		down
0.768_295.1418	0.4969	0.1786	0.456	0.2372	0.486	0.925	N2:con	C18:pos		C16 H25 N S2	295.142	0.768								0	level5						other
0.768_617.2536	0.7148	0.8462	0.9241	0.1804	0.418	0.4402	N2:con	C18:pos		C18 H44 N5 O16 P	617.254	0.768								0	level5						other
0.77_178.0481	3.223	0.1021	0.3539	0.1208	0.3417	0.8482	N2:con	C18:pos	D-glucono-delta-lactone	C6 H10 O6	178.048	0.77	C00198	S6760	HMDB0000150	0.0004	2.0198			33	level4	Organic oxygen compounds	Organooxygen compounds	Carbohydrates and carbohydrate conjugates	Carbohydrates	map00030 Pentose phosphate pathway; map01100 Metabolic pathways; map01200 Carbon metabolism;	other
0.77_198.1844	0.059	0.5072	0.7269	0.54	0.7459	0.3804	N2:con	C18:pos	Guanethidine	C10 H22 N4	198.184	0.77	C07036	S3398	HMDB0015301	0	-0.0737			1	level4	Organic nitrogen compounds	Organonitrogen compounds	Guanidines	Guanidines	NULL	other
0.77_274.0453	0.5183	0.9638	0.9816	0.6832	0.8365	0.5293	N2:con	C18:pos	1-deoxy-d-altro-heptulose 7-phosphate	C7 H15 O9 P	274.045	0.77	C04359	S13085531		-0.0001	-0.2775			2	level4					NULL	other
0.77_287.1955	0.8872	0.7606	0.8807	0.7597	0.8793	0.4404	N2:con	C18:pos	Arg-leu	C12 H25 N5 O3	287.195	0.77		S295468		-0.0002	-0.8224			4	level4						other
0.77_402.1641	0.7746	0.8822	0.9424	0.9188	0.9592	0.5676	N2:con	C18:pos		C21 H28 N2 O2 P2	402.164	0.77								0	level5						other
0.771_120.0215	2.407	0.1006	0.3526	0.1086	0.3226	0.9503	N2:con	C18:pos		C7 H4 O2	120.022	0.771						51.7		0	level5						other
0.772_259.1894	0.9373	0.91	0.9548	0.8384	0.9221	0.4331	N2:con	C18:pos	Lys-leu	C12 H25 N3 O3	259.189	0.772		S3870665		-0.0002	-0.8253		31.5	4	level4						other
0.772_279.9883	1.6478	0.0568	0.2737	0.0869	0.288	0.9755	N2:con	C18:pos		C4 H6 N6 O5 P2	279.988	0.772								0	level5						other
0.772_313.1159	0.4748	0.0078	0.1227	0.0092	0.0977	1.3214	N2:con	C18:pos	4-(2-aminoethyl)phenyl î²-d-glucopyranosiduronic acid	C14 H19 N O7	313.116	0.772		S167561	HMDB0010328	-0.0003	-0.8183			1	level4	Organic oxygen compounds	Organooxygen compounds	Carbohydrates and carbohydrate conjugates	Carbohydrates		down
0.773_102.047	5.2872	0.2104	0.493	0.2586	0.5072	0.8134	N2:con	C18:pos		C8 H6	102.047	0.773								0	level5						other
0.773_159.0533	2.5282	0.016	0.1646	0.0237	0.1498	1.2872	N2:con	C18:pos	4-methyleneglutamic acid	C6 H9 N O4	159.053	0.773		S87030	HMDB0029433	0.0001	0.7078			5	level4	Organic acids and derivatives	Carboxylic acids and derivatives	Amino acids, peptides, and analogues	Amino acids, peptides, and analogues		up
0.774_236.0531	9.641	0.264	0.5446	0.2372	0.486	0.7798	N2:con	C18:pos		C8 H12 O8	236.053	0.774								0	level5						other
0.774_316.1746	0.7716	0.7255	0.8624	0.6461	0.8178	0.409	N2:con	C18:pos		C13 H24 N4 O5	316.175	0.774								0	level5						other
0.774_347.1691	0.9861	0.9595	0.9794	0.8785	0.9428	0.2289	N2:con	C18:pos		C14 H25 N3 O7	347.169	0.774								0	level5						other
0.774_505.1802	3.3549	0.9472	0.973	0.3302	0.5778	0.2293	N2:con	C18:pos		C21 H31 N O13	505.18	0.774								0	level5						other
0.775_158.058	3.6794	0.0275	0.2032	0.0316	0.174	0.9516	N2:con	C18:pos	Succinylacetone	C7 H10 O4	158.058	0.775		S5121	HMDB0000635	0.0001	0.764			7	level4	Organic acids and derivatives	Keto acids and derivatives	Medium-chain keto acids and derivatives	Organic acids		other
0.776_319.1016	1.7985	0.0809	0.3184	0.0362	0.1856	1.4187	N2:con	C18:pos	(11s,13s)-3-amino-14-(hydroxymethyl)-8,10-dioxa-2,4-diazatetracyclo[7.3.1.1~7,11~.0~1,6~]tetradec-3-ene-5,9,12,13,14-pentol	C11 H17 N3 O8	319.102	0.776		S4445240		0.0001	0.1831			1	level4						other
0.776_490.1808	0.4183	0.9142	0.956	0.54	0.7459	0.3767	N2:con	C18:pos		C19 H31 N4 O9 P	490.181	0.776								0	level5						other
0.778_153.0369	0.7492	0.7783	0.8898	0.5744	0.7689	0.5549	N2:con	C18:pos	[similar to: histamine; δmass: 41.9572 da]		153.037	0.778								0	level5						other
0.778_228.0536	2.4009	0.1393	0.4088	0.2372	0.486	0.7202	N2:con	C18:pos		C12 H8 N2 O3	228.054	0.778								0	level5						other
0.778_237.1032	0.4592	0.2534	0.5354	0.5065	0.7239	0.5399	N2:con	C18:pos		C9 H19 N O4 S	237.103	0.778								0	level5						other
0.778_311.1207	0.6047	0.0429	0.2447	0.0316	0.174	1.1148	N2:con	C18:pos		C9 H24 N5 O P3	311.121	0.778								0	level5						down
0.778_317.112	1.0453	0.6438	0.8145	0.6098	0.7925	0.2285	N2:con	C18:pos		C8 H26 N5 P3 S	317.112	0.778								0	level5						other
0.78_378.1034	3.8732	0.3233	0.59	0.54	0.7459	0.6261	N2:con	C18:pos		C12 H28 O7 P2 S	378.103	0.78								0	level5						other
0.781_150.0543	0.8531	0.5048	0.7249	0.6832	0.8365	0.3622	N2:con	C18:pos	Dezaguanine	C6 H6 N4 O	150.054	0.781		S50312		0.0002	1.2251			3	level4						other
0.781_323.0851	0.5838	0.6626	0.8256	0.7597	0.8793	0.752	N2:con	C18:pos		C12 H13 N5 O6	323.085	0.781								0	level5						other
0.781_374.2056	0.4927	0.1617	0.4367	0.3565	0.6031	0.6555	N2:con	C18:pos		C11 H31 N6 O6 P	374.206	0.781								0	level5						other
0.782_191.0793	0.862	0.5844	0.7787	0.7211	0.8577	0.3024	N2:con	C18:pos	2-amino-2,3,7-trideoxy-d-lyxo-hept-6-ulosonic acid	C7 H13 N O5	191.079	0.782	C16850	S21865857		-0.0001	-0.2888			1	level4					map00400 Phenylalanine, tyrosine and tryptophan biosynthesis; map01100 Metabolic pathways;	other
0.782_260.0297	4.2568	0.0113	0.1439	0.0077	0.0901	1.583	N2:con	C18:pos	D-mannose 6-phosphate	C6 H13 O9 P	260.03	0.782	C00275	BGI242		0	-0.1901	2.3		47	level3					map00051 Fructose and mannose metabolism; map00520 Amino sugar and nucleotide sugar metabolism; map01100 Metabolic pathways; map04142 Lysosome;	up
0.782_289.1635	1.1067	0.2702	0.5495	0.413	0.6528	0.6033	N2:con	C18:pos		C12 H23 N3 O5	289.163	0.782								0	level5						other
0.783_243.9434	0.6689	0.9466	0.9727	0.2171	0.4623	0.2798	N2:con	C18:pos		C6 H2 N2 O5 P2	243.943	0.783								0	level5						other
0.783_291.0952	1.3045	0.2938	0.5677	0.443	0.6796	0.7746	N2:con	C18:pos	8722455	C11 H17 N O8	291.095	0.783	C04580	S58795		-0.0002	-0.7369	38.1		4	level4					NULL	other
0.784_217.0772	1.2449	0.7169	0.8572	0.5065	0.7239	0.6404	N2:con	C18:pos	Captopril	C9 H15 N O3 S	217.077	0.784	C06867	S40130	HMDB0015328	0	-0.102			1	level4	Organic acids and derivatives	Carboxylic acids and derivatives	Amino acids, peptides, and analogues	Amino acids, peptides, and analogues	NULL	other
0.784_224.0087	4.9294	0.0161	0.1656	0.0077	0.0901	1.4194	N2:con	C18:pos		C6 H9 O7 P	224.009	0.784								0	level5						up
0.785_214.168	1.0525	0.9728	0.9871	0.7597	0.8793	0.3784	N2:con	C18:pos		C11 H22 N2 O2	214.168	0.785								0	level5						other
0.785_248.0645	2.9181	0.1015	0.3532	0.1639	0.3999	1.2185	N2:con	C18:pos	Beta-aspartylaspartic acid	C8 H12 N2 O7	248.065	0.785		S241211	HMDB0011163	0	0.0987			2	level4	Organic acids and derivatives	Peptidomimetics	Hybrid peptides	Organic acids		other
0.787_114.043	2.0299	0.7405	0.8692	0.8384	0.9221	0.2318	N2:con	C18:pos	Muscimol	C4 H6 N2 O2	114.043	0.787	C08311	S4116		0.0001	0.9321	17.9		5	level4	Fungal toxins	Mushroom toxins	Alkaloids	Fungal toxins	NULL	other
0.787_274.1166	1.8657	0.0893	0.3338	0.0869	0.288	0.7566	N2:con	C18:pos		C11 H18 N2 O6	274.117	0.787								0	level5						other
0.787_293.093	0.5356	0.8736	0.9382	0.7597	0.8793	0.6621	N2:con	C18:pos	Triadimefon	C14 H16 Cl N3 O2	293.093	0.787	C11156	S36029		-0.0001	-0.2379			1	level4					NULL	other
0.789_112.0273	0.7261	0.7519	0.8754	0.3565	0.6031	0.7981	N2:con	C18:pos	Uracil	C4 H4 N2 O2	112.027	0.789	C00106	MReference-2531	HMDB0000300	0	0.1921		85.1	3	level2	Organoheterocyclic compounds	Diazines	Pyrimidines and pyrimidine derivatives	Pyrimidines and pyrimidine derivatives	map00240 Pyrimidine metabolism; map00410 beta-Alanine metabolism; map00770 Pantothenate and CoA biosynthesis; map01100 Metabolic pathways;	other
0.789_149.0511	0.8688	0.6966	0.8459	0.5744	0.7689	0.2228	N2:con	C18:pos	L-methionine	C5 H11 N O2 S	149.051	0.789	C00073	BGI369	HMDB0000696	0.0001	0.5688	93.3	92.6	5	level1	Peptides	Amino acids	Common amino acids [Fig]	Amino acids	map00270 Cysteine and methionine metabolism; map00970 Aminoacyl-tRNA biosynthesis; map01100 Metabolic pathways; map01210 2-Oxocarboxylic acid metabolism; map01230 Biosynthesis of amino acids; map01523 Antifolate resistance; map04974 Protein digestion and absorption; map04978 Mineral absorption; map05230 Central carbon metabolism in cancer;	other
0.789_314.184	1.0898	0.2933	0.5674	0.1484	0.3789	0.5883	N2:con	C18:pos		C9 H27 N6 O4 P	314.184	0.789								0	level5						other
0.789_358.2104	0.5085	0.5766	0.773	0.7988	0.9038	0.4078	N2:con	C18:pos		C11 H31 N6 O5 P	358.21	0.789								0	level5						other
0.789_444.8191	3.1172	0.0412	0.2417	0.0362	0.1856	0.9203	N2:con	C18:pos			444.819	0.789								0	level5						other
0.791_132.0245	0.8767	0.7111	0.8541	0.54	0.7459	0.2173	N2:con	C18:pos	3-methylsulfolene	C5 H8 O2 S	132.024	0.791		S64103	HMDB0059667	0	0.2102	88		2	level4	Organoheterocyclic compounds	Dihydrothiophenes	null	Dihydrothiophenes		other
0.792_347.85	2.8437	0.0407	0.2412	0.0274	0.1615	0.9355	N2:con	C18:pos		C H3 O13 P3 S	347.85	0.792								0	level5						other
0.799_142.1108	0.5738	0.0997	0.3508	0.2812	0.5296	0.7581	N2:con	C18:pos		C7 H14 N2 O	142.111	0.799								0	level5						other
0.8_197.036	1.005	0.3458	0.6075	0.3842	0.6286	0.8137	N2:con	C18:pos	Tauropine	C5 H11 N O5 S	197.036	0.8	C01616	S2339818		0.0002	0.7888			2	level4					NULL	other
0.8_311.1843	1.9443	0.7211	0.8595	0.4742	0.7015	0.7007	N2:con	C18:pos		C17 H30 N P S	311.184	0.8								0	level5						other
0.801_580.2605	5.7131	0.2227	0.5045	0.2171	0.4623	0.7443	N2:con	C18:pos		C22 H41 N6 O10 P	580.26	0.801								0	level5						other
0.802_203.115	1.3741	0.171	0.4495	0.1639	0.3999	0.7232	N2:con	C18:pos	Acetyl-l-carnitine	C9 H17 N O4	203.115	0.802		MReference-879		-0.0007	-3.6203		31.1	3	level3						other
0.802_231.1217	0.898	0.5774	0.7736	0.8384	0.9221	0.6758	N2:con	C18:pos	Asn-val	C9 H17 N3 O4	231.122	0.802		S16568270	HMDB0028744	-0.0002	-0.9047			2	level4	Organic acids and derivatives	Carboxylic acids and derivatives	Amino acids, peptides, and analogues	Amino acids, peptides, and analogues		other
0.804_237.0308	10.6808	0.075	0.3068	0.0687	0.2559	1.8497	N2:con	C18:pos	2-[(2-amino-2-carboxyethyl)thio]butanedioic acid	C7 H11 N O6 S	237.031	0.804		S148313	HMDB0029418	0	0.1649			1	level4	Organic acids and derivatives	Carboxylic acids and derivatives	Amino acids, peptides, and analogues	Amino acids, peptides, and analogues		other
0.805_232.0705	0.9631	0.9507	0.9744	1	1	0.0481	N2:con	C18:pos		C9 H16 N2 O S2	232.071	0.805								0	level5						other
0.805_281.0932	0.4084	0.0204	0.1802	0.0204	0.1391	1.113	N2:con	C18:pos	Benzodepa	C12 H16 N3 O3 P	281.093	0.805		S15296		0.0003	0.9122			1	level4						down
0.805_78.014	3.3254	0.0509	0.262	0.0362	0.1856	1.1371	N2:con	C18:pos	Dimethyl sulfoxide	C2 H6 O S	78.014	0.805	C11143	S659	HMDB0002151	0.0001	1.0347			2	level4	Organosulfur compounds	Sulfoxides	null	Sulfoxides	map00920 Sulfur metabolism; map01100 Metabolic pathways;	other
0.807_263.0827	0.5504	0.1161	0.3753	0.0687	0.2559	0.9027	N2:con	C18:pos		C13 H14 Cl N3 O	263.083	0.807								0	level5						other
0.81_407.1542	3.0841	0.2582	0.5397	0.443	0.6796	0.6549	N2:con	C18:pos		C15 H25 N3 O10	407.154	0.81								0	level5						other
0.811_192.9228	7.4938	0.0002	0.0305	0.0002	0.0241	2.3495	N2:con	C18:pos			192.923	0.811								0	level5						up
0.814_205.9982	4.6428	0.2562	0.5383	0.3565	0.6031	0.6811	N2:con	C18:pos	3,5-dihydroxyphenyl dihydrogen phosphate	C6 H7 O6 P	205.998	0.814		S2341168		0.0001	0.6368			1	level4						other
0.819_127.012	0.3321	0.0307	0.2148	0.0687	0.2559	1.3134	N2:con	C18:pos	[similar to: d-erythro-sphingosine 1-phosphate; δmass: -252.2367 da]		127.012	0.819								0	level5						down
0.819_246.0505	3.2664	0.0084	0.127	0.0128	0.1125	1.4813	N2:con	C18:pos	Glycerophosphoglycerol	C6 H15 O8 P	246.05	0.819	C03274	S388990		0	0.0019			1	level4					NULL	up
0.825_97.977	8.8949	0.0037	0.0927	0.001	0.0423	2.3359	N2:con	C18:pos	Phosphoric acid	H3 O4 P	97.977	0.825	C00009	S979	HMDB0001429	0.0001	0.6824			1	level4	Homogeneous non-metal compounds	Non-metal oxoanionic compounds	Non-metal phosphates	Non-metal phosphates	map00190 Oxidative phosphorylation; map02010 ABC transporters; map04928 Parathyroid hormone synthesis, secretion and action; map04978 Mineral absorption; map05012 Parkinson disease;	up
0.826_242.0192	1.6742	0.5746	0.7717	0.7211	0.8577	0.3919	N2:con	C18:pos	1d-myo-inositol 1,2-cyclic phosphate	C6 H11 O8 P	242.019	0.826	C04299	S109081	HMDB0001125	0	0.1807			2	level4	Organic acids and derivatives	Organic phosphoric acids and derivatives	null	Organic acids	NULL	other
0.828_200.0322	3.8027	0.4046	0.6513	0.8785	0.9428	0.5026	N2:con	C18:pos	Fumarylacetoacetic acid	C8 H8 O6	200.032	0.828	C01061	S4444081	HMDB0001268	0.0002	0.7788			12	level4	Organic acids and derivatives	Keto acids and derivatives	Medium-chain keto acids and derivatives	Organic acids	map00350 Tyrosine metabolism; map01100 Metabolic pathways;	other
0.831_236.0532	24.5774	0.5821	0.7773	0.5065	0.7239	0.5455	N2:con	C18:pos		C8 H12 O8	236.053	0.831								0	level5						other
0.835_196.0485	0.8746	0.5691	0.768	0.6832	0.8365	0.8422	N2:con	C18:pos		C8 H8 N2 O4	196.048	0.835								0	level5						other
0.837_245.0535	4.9175	0.0879	0.331	0.0362	0.1856	1.0416	N2:con	C18:pos		C9 H11 N O7	245.054	0.837								0	level5						other
0.841_335.0408	6.5295	0.1783	0.4558	0.4742	0.7015	0.8478	N2:con	C18:pos		C10 H13 N3 O8 S	335.041	0.841								0	level5						other
0.845_111.9926	9.0249	0.0019	0.0683	0.0008	0.0389	2.2224	N2:con	C18:pos	Monomethyl phosphate	C H5 O4 P	111.993	0.845		S12578	HMDB0061711	0.0001	0.4685			2	level4	Organic acids and derivatives	Organic phosphoric acids and derivatives	Phosphate esters	Organic acids		up
0.845_173.0325	3.6106	0.5289	0.743	0.7597	0.8793	0.4556	N2:con	C18:pos		C6 H7 N O5	173.032	0.845								0	level5						other
0.848_276.0956	0.7733	0.8589	0.9309	0.8785	0.9428	0.3021	N2:con	C18:pos	Υ-l-glutamyl-l-glutamic acid	C10 H16 N2 O7	276.096	0.848	C05282	MReference-1223	HMDB0011737	-0.0001	-0.3694		88	4	level2	Organic acids and derivatives	Carboxylic acids and derivatives	Amino acids, peptides, and analogues	Amino acids, peptides, and analogues	NULL	other
0.852_160.1289	0.5975	0.1603	0.4353	0.1804	0.418	1.1386	N2:con	C18:pos			160.129	0.852								0	level5						other
0.857_80.0263	0.5208	0.0982	0.349	0.1639	0.3999	0.9068	N2:con	C18:pos		C5 H4 O	80.0263	0.857								0	level5						other
0.865_186.0294	2.1444	0.6431	0.8138	0.443	0.6796	0.6856	N2:con	C18:pos		C4 H11 O6 P	186.029	0.865								0	level5						other
0.866_122.0039	2.6635	0.8408	0.9209	0.7597	0.8793	0.1772	N2:con	C18:pos	1,3-propane sultone	C3 H6 O3 S	122.004	0.866	C19296	S13626		0.0001	0.7903			3	level4					NULL	other
0.867_147.0355	1.4769	0.8576	0.9303	0.7597	0.8793	0.3223	N2:con	C18:pos	3-thiomorpholinecarboxylic acid	C5 H9 N O2 S	147.036	0.867	C03901	S389150	HMDB0059611	0.0001	0.7633			1	level4	Organic acids and derivatives	Carboxylic acids and derivatives	Amino acids, peptides, and analogues	Amino acids, peptides, and analogues	NULL	other
0.872_231.0743	0.7281	0.1779	0.455	0.1639	0.3999	0.6802	N2:con	C18:pos	N2-succinyl-l-glutamic acid 5-semialdehyde	C9 H13 N O6	231.074	0.872	C05932	S389690	HMDB0001180	0	0.0483			2	level4	Organic acids and derivatives	Carboxylic acids and derivatives	Amino acids, peptides, and analogues	Amino acids, peptides, and analogues	map00330 Arginine and proline metabolism; map01100 Metabolic pathways;	other
0.875_361.1011	1.7486	0.1347	0.4032	0.0414	0.1982	1.1269	N2:con	C18:pos		C14 H19 N O10	361.101	0.875								0	level5						other
0.878_301.0467	1.2277	0.4455	0.6824	0.2171	0.4623	1.1978	N2:con	C18:pos	N-acetylgalactosamine 6-sulfate	C8 H15 N O9 S	301.047	0.878		S167877	HMDB0000841	0	-0.0849			6	level4	Organic oxygen compounds	Organooxygen compounds	Carbohydrates and carbohydrate conjugates	Carbohydrates		other
0.879_283.0362	1.2175	0.4177	0.6621	0.2171	0.4623	1.2586	N2:con	C18:pos		C8 H15 N O6 P2	283.036	0.879								0	level5						other
0.88_130.9226	1.1321	0.9066	0.9541	0.7988	0.9038	0.1321	N2:con	C18:pos			130.923	0.88								0	level5						other
0.892_130.0379	5.7399	0.0361	0.2318	0.0473	0.2104	1.4458	N2:con	C18:pos	Ureidoacrylic acid	C4 H6 N2 O3	130.038	0.892	C20254	S26331743		0.0001	0.5452			1	level4					map00240 Pyrimidine metabolism; map01100 Metabolic pathways;	up
0.893_309.0696	0.2949	0.3489	0.6105	0.6832	0.8365	0.9076	N2:con	C18:pos		C14 H17 N O3 P2	309.07	0.893								0	level5						other
0.894_172.0485	4.2492	0.0692	0.2966	0.1341	0.36	1.1822	N2:con	C18:pos	5-hydantoinpropionic acid	C6 H8 N2 O4	172.048	0.894	C05565	S761	HMDB0001212	0.0001	0.69			3	level4	Organoheterocyclic compounds	Azolidines	Imidazolidines	Imidazolidines	map00340 Histidine metabolism;	other
0.901_144.0537	0.7709	0.6125	0.7936	0.3842	0.6286	0.5257	N2:con	C18:pos	N-nitrosoproline	C5 H8 N2 O3	144.054	0.901	C19485	S8594734	HMDB0041946	0.0002	1.1965			2	level4	Organic acids and derivatives	Carboxylic acids and derivatives	Amino acids, peptides, and analogues	Amino acids, peptides, and analogues	NULL	other
0.901_277.1162	1.0727	0.6383	0.8104	0.7597	0.8793	0.2638	N2:con	C18:pos	Entecavir	C12 H15 N5 O3	277.116	0.901		S135679	HMDB0014585	-0.0013	-4.6909			4	level4	Nucleosides, nucleotides, and analogues	Nucleoside and nucleotide analogues	null	Nucleic acids and analogues		other
0.902_132.0535	2.547	0.5486	0.7546	0.6832	0.8365	0.3807	N2:con	C18:pos	3-ureidopropionate	C4 H8 N2 O3	132.054	0.902	C02642	BGI112	HMDB0000026	0.0001	0.3973	20.3		8	level3	Organic acids and derivatives	Organic carbonic acids and derivatives	Ureas	Organic acids	map00240 Pyrimidine metabolism; map00410 beta-Alanine metabolism; map00770 Pantothenate and CoA biosynthesis; map01100 Metabolic pathways;	other
0.903_99.0321	1.1361	0.1725	0.4506	0.2171	0.4623	0.653	N2:con	C18:pos	Succinimide	C4 H5 N O2	99.0321	0.903	C07273	S10955	HMDB0240653	0.0001	0.7101	66.2		3	level4	Organoheterocyclic compounds	Pyrrolidines	Pyrrolidones	Pyrrolidones	NULL	other
0.905_377.1072	1.4537	0.368	0.624	0.2812	0.5296	1.1892	N2:con	C18:pos		C15 H24 N O6 P S	377.107	0.905								0	level5						other
0.908_385.1487	0.3988	0.8391	0.9205	0.4742	0.7015	0.5714	N2:con	C18:pos	4-(methylnitrosamino)-1-(3-pyridyl)-1-butanol glucuronide	C16 H23 N3 O8	385.149	0.908	C19605	S159162	HMDB0060383	0.0002	0.5575			2	level4	Organic acids and derivatives	Carboxylic acids and derivatives	Amino acids, peptides, and analogues	Amino acids, peptides, and analogues	map00980 Metabolism of xenobiotics by cytochrome P450; map05204 Chemical carcinogenesis;	other
0.922_145.0376	0.7965	0.8901	0.9462	0.8785	0.9428	0.3895	N2:con	C18:pos	2-keto-glutaramic acid	C5 H7 N O4	145.038	0.922	C00940	S47	HMDB0001552	0.0001	0.88			2	level4	Organic acids and derivatives	Keto acids and derivatives	Short-chain keto acids and derivatives	Organic acids	map00250 Alanine, aspartate and glutamate metabolism; map01100 Metabolic pathways;	other
0.923_262.1529	3.257	0.7667	0.8845	0.3051	0.5531	0.379	N2:con	C18:pos		C11 H22 N2 O5	262.153	0.923								0	level5						other
0.928_229.0951	0.5359	0.0399	0.2404	0.0869	0.288	1.0434	N2:con	C18:pos		C10 H15 N O5	229.095	0.928								0	level5						down
0.929_129.0611	3.3082	0.004	0.0956	0.003	0.0673	1.4551	N2:con	C18:pos	Amyl isothiocyanate	C6 H11 N S	129.061	0.929		S62623	HMDB0038433	-0.0001	-1.0637			3	level4	Organosulfur compounds	Isothiocyanates	null	Isothiocyanates		up
0.929_173.0689	1.6199	0.158	0.4327	0.3302	0.5778	0.8249	N2:con	C18:pos	Oxaceprol	C7 H11 N O4	173.069	0.929		S59203		0.0001	0.5738			4	level4						other
0.93_117.0427	1.3595	0.7002	0.8472	0.5065	0.7239	0.6057	N2:con	C18:pos	Aceturic acid	C4 H7 N O3	117.043	0.93		S10507	HMDB0000532	0.0001	1.2702			5	level4	Organic acids and derivatives	Carboxylic acids and derivatives	Amino acids, peptides, and analogues	Amino acids, peptides, and analogues		other
0.93_127.0634	1.4208	0.4915	0.716	0.5744	0.7689	0.399	N2:con	C18:pos	Guvacine	C6 H9 N O2	127.063	0.93	C10149	S3412		0.0001	0.7517	6.9		9	level4	Alkaloids	Alkaloids derived from nicotinic acid	Pyridine alkaloids	Alkaloids	NULL	other
0.93_253.0811	3.8424	0.5099	0.7282	0.9594	0.9794	0.4501	N2:con	C18:pos	Neopterin	C9 H11 N5 O4	253.081	0.93	C05926	MReference-370	HMDB0000845	0	0.0706		53.7	6	level3	Organoheterocyclic compounds	Pteridines and derivatives	Pterins and derivatives	Pteridines and derivatives	map00790 Folate biosynthesis;	other
0.932_281.0569	3.8888	0.0085	0.1274	0.0108	0.1046	1.9862	N2:con	C18:pos		C9 H15 N O7 S	281.057	0.932								0	level5						up
0.935_127.027	0.678	0.6713	0.8311	0.8785	0.9428	0.4427	N2:con	C18:pos	2,3,6-pyridinetriol	C5 H5 N O3	127.027	0.935	C03458	S389034		0.0001	0.6469			3	level4					map00760 Nicotinate and nicotinamide metabolism;	other
0.939_193.0411	2.2419	0.3891	0.6397	0.54	0.7459	0.4827	N2:con	C18:pos		C6 H11 N O4 S	193.041	0.939								0	level5						other
0.942_202.0413	0.2767	0.0921	0.338	0.2372	0.486	0.8455	N2:con	C18:pos		C15 H6 O	202.041	0.942								0	level5						other
0.943_197.0326	5.6983	0.2258	0.5082	0.3565	0.6031	0.9748	N2:con	C18:pos	4-hydroxy-3-nitrophenylacetic acid	C8 H7 N O5	197.033	0.943		S394490	HMDB0062403	0.0002	0.8843			5	level4	Benzenoids	Phenols	Nitrophenols	Phenols and derivatives		other
0.946_282.0344	2.0525	0.7424	0.8704	1	1	1.0368	N2:con	C18:pos		C18 H7 N2 P	282.034	0.946								0	level5						other
0.949_168.0284	1.5388	0.1274	0.3922	0.0869	0.288	1.1886	N2:con	C18:pos	Uric acid	C5 H4 N4 O3	168.028	0.949	C00366	MReference-753	HMDB0000289	0.0001	0.574		93.6	1	level2	Organoheterocyclic compounds	Imidazopyrimidines	Purines and purine derivatives	Purines and derivatives	map00230 Purine metabolism; map01100 Metabolic pathways; map04976 Bile secretion;	other
0.949_333.106	0.6469	0.5099	0.7282	0.54	0.7459	0.4071	N2:con	C18:pos		C13 H19 N O9	333.106	0.949								0	level5						other
0.951_141.0176	1.651	0.5577	0.7609	0.8384	0.9221	0.5933	N2:con	C18:pos		C4 H3 N3 O3	141.018	0.951								0	level5						other
0.951_184.0233	1.7024	0.5366	0.7479	0.7211	0.8577	0.5315	N2:con	C18:pos	5-hydroxyisouric acid	C5 H4 N4 O4	184.023	0.951	C11821	S219288		0	0.0325			1	level4					map00230 Purine metabolism; map01100 Metabolic pathways;	other
0.952_166.0301	0.7132	0.1462	0.4192	0.413	0.6528	1.1046	N2:con	C18:pos	3-methyl-2-buten-1-yl hydrogen sulfate	C5 H10 O4 S	166.03	0.952		S74854048	HMDB0136691	0.0001	0.6003			1	level4	Organic acids and derivatives	Organic sulfuric acids and derivatives	Sulfuric acid esters	Organic acids		other
0.954_210.9974	0.039	0.2519	0.5335	0.5065	0.7239	1.0317	N2:con	C18:pos		C5 H9 N O4 S2	210.997	0.954								0	level5						other
0.954_306.0885	2.4148	0.1208	0.3814	0.1341	0.36	0.9744	N2:con	C18:pos	Gamma-glutamyl-3-[(1e)-1-propen-1-ylsulfinyl]alanine	C11 H18 N2 O6 S	306.089	0.954		S13392987	HMDB0031870	-0.0001	-0.3083			1	level4	Organic acids and derivatives	Carboxylic acids and derivatives	Amino acids, peptides, and analogues	Amino acids, peptides, and analogues		other
0.956_191.0431	2.8602	0.1236	0.3863	0.0473	0.2104	1.3451	N2:con	C18:pos	Nitrilotriacetic acid	C6 H9 N O6	191.043	0.956	C14695	S8428		0.0002	0.82			5	level4					NULL	other
0.958_273.0961	0.6317	0.1716	0.4502	0.2171	0.4623	0.6579	N2:con	C18:pos		C10 H15 N3 O6	273.096	0.958								0	level5						other
0.964_348.1283	4.2645	0.1941	0.4726	0.3302	0.5778	1.0136	N2:con	C18:pos	N~2~-[2-(carboxymethyl)-2-hydroxy-3-methoxy-3-oxopropanoyl]arginine	C12 H20 N4 O8	348.128	0.964		S35013487	HMDB0032766	0.0002	0.5733			1	level4	Organic acids and derivatives	Carboxylic acids and derivatives	Amino acids, peptides, and analogues	Amino acids, peptides, and analogues		other
0.966_360.1171	0.6899	0.7998	0.9002	0.9188	0.9592	0.216	N2:con	C18:pos	Acalyphin	C14 H20 N2 O9	360.117	0.966	C08324	S26163763		0.0002	0.5623			2	level4	Amino acid related compounds	Cyanogenic glucosides	Cyanogenic glucosides derived from other origin	Amino acid related compounds	NULL	other
0.969_191.0254	3.6178	0.0061	0.1122	0.0175	0.13	1.6498	N2:con	C18:pos		C6 H9 N O4 S	191.025	0.969								0	level5						up
0.972_237.0676	6.4513	0.0301	0.2128	0.0204	0.1391	1.5991	N2:con	C18:pos		C8 H15 N O5 S	237.068	0.972								0	level5						up
0.973_118.009	0.4762	0.184	0.4612	0.0774	0.2711	1.2333	N2:con	C18:pos	4-sulfanyldihydro-3(2h)-furanone	C4 H6 O2 S	118.009	0.973		S35014876	HMDB0039786	0.0001	1.237			1	level4	Organoheterocyclic compounds	Dihydrofurans	Furanones	Furanones		other
0.979_308.0678	0.2266	0.0639	0.2879	0.0687	0.2559	0.8519	N2:con	C18:pos		C10 H16 N2 O7 S	308.068	0.979								0	level5						other
0.98_201.0998	0.3578	0.0391	0.2384	0.0414	0.1982	1.1028	N2:con	C18:pos		C9 H15 N O4	201.1	0.98								0	level5						down
0.984_288.0957	0.6552	0.1154	0.3744	0.1484	0.3789	0.9174	N2:con	C18:pos	Iprobenfos	C13 H21 O3 P S	288.096	0.984	C15230	S30753	HMDB0031768	0.0008	2.7354			1	level4	Benzenoids	Benzene and substituted derivatives	null	Benzene and derivatives	NULL	other
0.984_333.1172	1.0687	0.5547	0.7589	0.443	0.6796	0.4275	N2:con	C18:pos		C15 H20 N5 P S	333.117	0.984								0	level5						other
0.984_363.1279	1.8041	0.2747	0.5524	0.6832	0.8365	0.9207	N2:con	C18:pos		C11 H26 N O10 P	363.128	0.984								0	level5						other
0.986_126.0083	2.4029	0.3136	0.5826	0.0973	0.3044	0.7274	N2:con	C18:pos	Tc2700000	C2 H7 O4 P	126.008	0.986		S12582	HMDB0061734	0.0001	0.7188			3	level4	Organic acids and derivatives	Organic phosphoric acids and derivatives	Phosphate esters	Organic acids		other
0.987_192.0899	0.2591	0.0979	0.3485	0.3302	0.5778	0.8346	N2:con	C18:pos	Cotinine n-oxide	C10 H12 N2 O2	192.09	0.987		S7991264	HMDB0001411	0	0.2434			7	level4	Organoheterocyclic compounds	Pyridines and derivatives	Pyrrolidinylpyridines	Pyridine and derivatives		other
0.991_157.0489	2.7426	0.0166	0.1667	0.0362	0.1856	1.8522	N2:con	C18:pos		C5 H7 N3 O3	157.049	0.991						38.4		0	level5						up
0.996_312.045	12.5596	0.3395	0.6024	1	1	0.9323	N2:con	C18:pos		C9 H16 N2 O6 S2	312.045	0.996								0	level5						other
0.999_218.0362	9.7071	0.733	0.8667	0.3302	0.5778	0.2329	N2:con	C18:pos		C7 H10 N2 O4 S	218.036	0.999								0	level5						other
1.004_156.1264	2.5777	0.7777	0.8895	0.9188	0.9592	0.9513	N2:con	C18:pos		C8 H16 N2 O	156.126	1.004								0	level5						other
1.005_401.1436	0.4767	0.4956	0.7186	0.443	0.6796	0.5387	N2:con	C18:pos		C12 H29 N5 O4 P2 S	401.144	1.005								0	level5						other
1.005_431.1656	3.7891	0.621	0.7991	0.6832	0.8365	0.6447	N2:con	C18:pos		C16 H25 N5 O9	431.166	1.005								0	level5						other
1.008_115.9562	4.1615	0.2901	0.565	0.2586	0.5072	0.8308	N2:con	C18:pos			115.956	1.008								0	level5						other
1.008_243.1332	7.0817	0.1497	0.4224	1	1	0.8546	N2:con	C18:pos		C9 H17 N5 O3	243.133	1.008								0	level5						other
1.012_115.0634	1.1639	0.454	0.6897	0.5065	0.7239	0.3225	N2:con	C18:pos	D-(+)-proline	C5 H9 N O2	115.063	1.012	C00763	MReference-1783	HMDB0003411	0.0001	0.4669	87.7	88.5	6	level2	Organic acids and derivatives	Carboxylic acids and derivatives	Amino acids, peptides, and analogues	Amino acids, peptides, and analogues	map00330 Arginine and proline metabolism; map01100 Metabolic pathways;	other
1.012_123.0321	0.6865	0.1371	0.406	0.0687	0.2559	0.9102	N2:con	C18:pos	Nicotinic acid	C6 H5 N O2	123.032	1.012	C00253	MReference-519	HMDB0001488	0.0001	0.754		97.4	5	level2	Organoheterocyclic compounds	Pyridines and derivatives	Pyridinecarboxylic acids and derivatives	Pyridine and derivatives	map00760 Nicotinate and nicotinamide metabolism; map01100 Metabolic pathways; map05133 Pertussis;	other
1.012_143.9511	2.8758	0.4368	0.6751	0.6461	0.8178	0.8073	N2:con	C18:pos			143.951	1.012								0	level5						other
1.012_204.0216	5.7717	0.2865	0.5624	1	1	0.805	N2:con	C18:pos		C6 H10 N2 O2 P2	204.022	1.012								0	level5						other
1.015_233.9829	4.8455	0.3899	0.6403	0.6098	0.7925	0.8753	N2:con	C18:pos	4-hydroxy-3-(sulfooxy)benzoic acid	C7 H6 O7 S	233.983	1.015		S35786939	HMDB0124993	-0.0006	-2.3901			2	level4	Organic acids and derivatives	Organic sulfuric acids and derivatives	Arylsulfates	Organic acids		other
1.016_334.1029	2.9094	0.21	0.4928	0.7211	0.8577	1.0054	N2:con	C18:pos		C14 H18 N6 S2	334.103	1.016								0	level5						other
1.017_187.9773	6.1216	0.2257	0.5081	0.2171	0.4623	0.9691	N2:con	C18:pos		C6 H4 O5 S	187.977	1.017								0	level5						other
1.018_136.0385	0.5434	0.0753	0.3077	0.0537	0.2258	0.9722	N2:con	C18:pos	Hypoxanthine	C5 H4 N4 O	136.038	1.018	C00262	MReference-441	HMDB0000157	0	-0.0021		91.1	3	level1	Organoheterocyclic compounds	Imidazopyrimidines	Purines and purine derivatives	Purines and derivatives	map00230 Purine metabolism; map01100 Metabolic pathways;	other
1.018_176.9852	4.8022	0.3687	0.6247	0.3302	0.5778	0.7525	N2:con	C18:pos		C3 H5 N3 O2 P2	176.985	1.018								0	level5						other
1.019_103.0456	0.8188	0.2693	0.5486	0.2372	0.486	0.5172	N2:con	C18:pos	2-methylthiazolidine	C4 H9 N S	103.046	1.019		S29856	HMDB0031682	0	0.1923			1	level4	Organoheterocyclic compounds	Azolidines	Thiazolidines	Thiazolidines		other
1.019_132.9589	4.61	0.3525	0.6136	0.8785	0.9428	0.8012	N2:con	C18:pos		C H N3 O P2	132.959	1.019								0	level5						other
1.019_137.0419	0.5653	0.2219	0.5039	0.0473	0.2104	0.8261	N2:con	C18:pos			137.042	1.019								0	level5						other
1.019_204.9801	6.3314	0.4785	0.7069	0.6461	0.8178	0.9225	N2:con	C18:pos		C4 H5 N3 O3 P2	204.98	1.019								0	level5						other
1.019_232.9749	6.0131	0.7403	0.8692	0.9594	0.9794	1.0022	N2:con	C18:pos		C5 H5 N3 O4 P2	232.975	1.019								0	level5						other
1.021_136.0197	0.3964	0.2576	0.5394	0.1982	0.44	1.1307	N2:con	C18:pos	S-methyl d-thioglycerate	C4 H8 O3 S	136.02	1.021	C03804	S389125		0.0003	2.429			1	level4					NULL	other
1.021_346.1376	0.4682	0.9435	0.9715	0.2171	0.4623	0.231	N2:con	C18:pos	Porphyra-334	C14 H22 N2 O8	346.138	1.021		S20152971	HMDB0033442	0	-0.0539			1	level4	Organic acids and derivatives	Carboxylic acids and derivatives	Amino acids, peptides, and analogues	Amino acids, peptides, and analogues		other
1.023_314.0118	7.4409	0.3831	0.6355	0.5744	0.7689	0.6284	N2:con	C18:pos		C11 H11 N2 O5 P S	314.012	1.023								0	level5						other
1.024_189.9566	2.7913	0.8004	0.9003	0.6461	0.8178	0.8769	N2:con	C18:pos		C5 H2 O6 S	189.957	1.024								0	level5						other
1.024_235.9831	7.7265	0.4072	0.6527	1	1	0.8512	N2:con	C18:pos		C5 H5 N2 O7 P	235.983	1.024								0	level5						other
1.031_145.0198	2.2788	0.0612	0.2828	0.1341	0.36	1.1028	N2:con	C18:pos	3,4-dehydrothiomorpholine-3-carboxylic acid	C5 H7 N O2 S	145.02	1.031	C04445	S163623		0.0001	0.5094	34		1	level4					NULL	other
1.034_250.0624	11.2744	0.1613	0.4361	0.2586	0.5072	0.9166	N2:con	C18:pos	Mfcd00237863	C8 H14 N2 O5 S	250.062	1.034	C00669	S110467	HMDB0001049	0	0.0894			3	level4	Organic acids and derivatives	Carboxylic acids and derivatives	Amino acids, peptides, and analogues	Amino acids, peptides, and analogues	map00480 Glutathione metabolism; map01100 Metabolic pathways; map04216 Ferroptosis;	other
1.042_327.143	1.5889	0.1458	0.4191	0.1086	0.3226	0.7666	N2:con	C18:pos		C14 H21 N3 O6	327.143	1.042								0	level5						other
1.045_165.065	1.0979	0.9259	0.9618	0.6832	0.8365	0.5077	N2:con	C18:pos	7-methylguanine	C6 H7 N5 O	165.065	1.045	C02242	MReference-276	HMDB0000897	0	-0.2287		89.7	4	level2	Organoheterocyclic compounds	Imidazopyrimidines	Purines and purine derivatives	Purines and derivatives	NULL	other
1.046_351.0558	0.2657	0.0295	0.2106	0.0128	0.1125	1.093	N2:con	C18:pos		C13 H14 N5 O3 P S	351.056	1.046								0	level5						down
1.047_285.1209	0.0605	0.0258	0.2001	0.015	0.121	1.5059	N2:con	C18:pos		C7 H20 N5 O5 P	285.121	1.047								0	level5						down
1.048_175.0482	2.4114	0.0112	0.1434	0.0204	0.1391	1.3368	N2:con	C18:pos	N-acetyl-l-aspartic acid	C6 H9 N O5	175.048	1.048	C01042	BGI418	HMDB0000812	0.0001	0.5548	96.4		5	level1	Organic acids and derivatives	Carboxylic acids and derivatives	Amino acids, peptides, and analogues	Amino acids, peptides, and analogues	map00250 Alanine, aspartate and glutamate metabolism; map01100 Metabolic pathways;	up
1.048_230.0903	0.8657	0.6781	0.8344	0.6098	0.7925	0.7465	N2:con	C18:pos	Aspartyl-l-proline	C9 H14 N2 O5	230.09	1.048		S149163	HMDB0002335	0	-0.0215			6	level4	Organic acids and derivatives	Carboxylic acids and derivatives	Amino acids, peptides, and analogues	Amino acids, peptides, and analogues		other
1.049_249.1209	0.2859	0.0027	0.0805	0.0013	0.0451	1.9801	N2:con	C18:pos		C10 H19 N O6	249.121	1.049								0	level5						down
1.05_451.133	1.1827	0.9513	0.9746	1	1	0.6708	N2:con	C18:pos		C20 H28 N3 O3 P3	451.133	1.05								0	level5						other
1.064_327.1067	0.1752	0.0619	0.2847	0.0774	0.2711	1.2901	N2:con	C18:pos		C13 H17 N3 O7	327.107	1.064								0	level5						other
1.069_154.967	1.2245	0.5475	0.7543	0.7988	0.9038	0.7438	N2:con	C18:pos		C5 H N O3 S	154.967	1.069								0	level5						other
1.071_201.0639	3.0367	0.9629	0.981	0.2812	0.5296	0.175	N2:con	C18:pos		C8 H11 N O5	201.064	1.071								0	level5						other
1.072_185.9855	1.3969	0.3672	0.6233	0.6098	0.7925	0.7918	N2:con	C18:pos		C3 H8 O5 P2	185.986	1.072								0	level5						other
1.078_156.0172	2.6621	0.8899	0.9461	0.8785	0.9428	0.8491	N2:con	C18:pos	Orotic acid	C5 H4 N2 O4	156.017	1.078	C00295	MReference-532	HMDB0000226	0.0001	0.6644		89.9	4	level1	Organoheterocyclic compounds	Diazines	Pyrimidines and pyrimidine derivatives	Pyrimidines and pyrimidine derivatives	map00240 Pyrimidine metabolism; map01100 Metabolic pathways;	other
1.081_257.1012	0.1471	0.0261	0.2008	0.0045	0.0781	1.0831	N2:con	C18:pos	Benserazide	C10 H15 N3 O5	257.101	1.081		S2237		0.0001	0.2744			4	level4						down
1.082_312.045	7.6486	0.5511	0.7561	0.6461	0.8178	1.0002	N2:con	C18:pos		C9 H16 N2 O6 S2	312.045	1.082								0	level5						other
1.089_337.1009	3.6878	0.234	0.5147	0.2372	0.486	1.0414	N2:con	C18:pos		C13 H15 N5 O6	337.101	1.089								0	level5						other
1.09_438.1755	0.1006	0.245	0.526	0.2812	0.5296	0.8259	N2:con	C18:pos	Turofexorate isopropyl	C25 H24 F2 N2 O3	438.175	1.09		S8201699		0	0.0565			1	level4						other
1.093_138.9826	6.6061	0.5169	0.7343	0.7988	0.9038	0.5639	N2:con	C18:pos		C5 H2 N O2 P	138.983	1.093								0	level5						other
1.098_233.0896	0.5114	0.0649	0.2902	0.0869	0.288	0.9539	N2:con	C18:pos		C9 H15 N O6	233.09	1.098								0	level5						other
1.104_139.0271	3.8483	0.8947	0.9482	0.6461	0.8178	0.3317	N2:con	C18:pos	6-hydroxynicotinic acid	C6 H5 N O3	139.027	1.104	C01020	MReference-172	HMDB0002658	0.0001	0.7644		87.9	6	level2	Organoheterocyclic compounds	Pyridines and derivatives	Pyridinecarboxylic acids and derivatives	Pyridine and derivatives	map00760 Nicotinate and nicotinamide metabolism; map01100 Metabolic pathways;	other
1.105_111.0321	3.1718	0.9302	0.9644	0.6461	0.8178	0.4382	N2:con	C18:pos	Pyrrole-2-carboxylic acid	C5 H5 N O2	111.032	1.105	C05942	MReference-572	HMDB0004230	0.0001	0.9935	48.7	81.9	6	level2	Organoheterocyclic compounds	Pyrroles	Pyrrole carboxylic acids and derivatives	Pyrrole carboxylic acids and derivatives	map00330 Arginine and proline metabolism;	other
1.105_246.0853	0.5325	0.3441	0.6059	0.1804	0.418	0.866	N2:con	C18:pos	Dihydrouridine	C9 H14 N2 O6	246.085	1.105		S85115	HMDB0000497	0.0001	0.427			2	level4	Organic oxygen compounds	Organooxygen compounds	Carbohydrates and carbohydrate conjugates	Carbohydrates		other
1.115_255.0856	0.3024	0.0591	0.278	0.0869	0.288	1.0756	N2:con	C18:pos		C10 H13 N3 O5	255.086	1.115								0	level5						other
1.118_151.9827	1.0646	0.8026	0.9008	0.6832	0.8365	0.6472	N2:con	C18:pos		C2 H7 N2 P3	151.983	1.118								0	level5						other
1.118_152.0335	0.6959	0.6262	0.802	0.3051	0.5531	0.5422	N2:con	C18:pos	Xanthine	C5 H4 N4 O2	152.034	1.118	C00385	S1151	HMDB0000292	0.0001	0.6965			3	level4	Organoheterocyclic compounds	Imidazopyrimidines	Purines and purine derivatives	Purines and derivatives	map00230 Purine metabolism; map00232 Caffeine metabolism; map01100 Metabolic pathways;	other
1.118_243.1106	0.2418	0.0101	0.135	0.0175	0.13	1.4669	N2:con	C18:pos		C11 H17 N O5	243.111	1.118								0	level5						down
1.123_157.0377	3.527	0.2847	0.5603	0.5065	0.7239	0.6511	N2:con	C18:pos	Furaspor	C6 H7 N O4	157.038	1.123	C14293	S10985		0.0001	0.9497	19.5		4	level4					NULL	other
1.124_153.0369	0.4554	0.1319	0.3989	0.0473	0.2104	0.9468	N2:con	C18:pos			153.037	1.124								0	level5						other
1.126_135.007	0.636	0.4191	0.6634	0.1341	0.36	0.6584	N2:con	C18:pos		C5 H N3 O2	135.007	1.126								0	level5						other
1.132_109.0277	0.5125	0.2169	0.5002	0.0414	0.1982	0.8448	N2:con	C18:pos		C4 H3 N3 O	109.028	1.132								0	level5						other
1.133_331.0682	0.555	0.8465	0.9243	0.6461	0.8178	0.4208	N2:con	C18:pos	2'-deoxyadenosine 5'-monophosphate	C10 H14 N5 O6 P	331.068	1.133	C00360	BGI60	HMDB0000905	0.0001	0.2405	90.8		1	level1	Nucleic acids	Nucleotides [Fig]	Deoxyribonucleotides	Nucleic acids	map00230 Purine metabolism; map01100 Metabolic pathways;	other
1.141_388.1121	0.9594	0.6129	0.7937	0.6832	0.8365	0.6014	N2:con	C18:pos		C16 H24 N2 O5 S2	388.112	1.141								0	level5						other
1.145_211.0482	1.5027	0.9086	0.9545	0.9594	0.9794	0.2151	N2:con	C18:pos	Dimboa	C9 H9 N O5	211.048	1.145	C04720	S2268	HMDB0034864	0.0002	0.7703			10	level4	Organoheterocyclic compounds	Benzoxazines	Benzoxazinones	Benzoxazinones	NULL	other
1.146_207.0567	0.3503	0.0007	0.0484	0.0005	0.032	1.6918	N2:con	C18:pos	2-acrylamido-2-methyl-1-propane sulfonic acid	C7 H13 N O4 S	207.057	1.146		S58836	HMDB0031200	0.0002	0.755			3	level4	Organic acids and derivatives	Organic sulfonic acids and derivatives	Organosulfonic acids and derivatives	Organic acids		down
1.151_343.0839	1.1413	0.871	0.9372	0.8785	0.9428	0.9732	N2:con	C18:pos	Coenzyme b	C11 H22 N O7 P S	343.084	1.151	C04628	S4575352		-0.0016	-4.6655			1	level4	Vitamins and Cofactors	Cofactors	Coenzymes [Fig]	Cofactors	map01100 Metabolic pathways; map01200 Carbon metabolism;	other
1.155_259.9983	2.22	0.2995	0.5723	0.6098	0.7925	0.794	N2:con	C18:pos	Caffeic acid 3-sulfate	C9 H8 O7 S	259.998	1.155		S30777605	HMDB0041706	-0.0008	-2.9425			7	level4	Phenylpropanoids and polyketides	Cinnamic acids and derivatives	Hydroxycinnamic acids and derivatives	Polyketides[PK]		other
1.157_306.179	0.5078	0.3203	0.5879	0.5065	0.7239	0.8177	N2:con	C18:pos		C14 H22 N6 O2	306.179	1.157								0	level5						other
1.157_330.1064	0.7403	0.9068	0.9541	0.7211	0.8577	0.5593	N2:con	C18:pos		C15 H23 O4 P S	330.106	1.157								0	level5						other
1.159_78.0471	0.8774	0.9483	0.9735	1	1	0.16	N2:con	C18:pos	Benzene	C6 H6	78.0471	1.159	C01407	S236	HMDB0001505	0.0001	1.5038			1	level4	Benzenoids	Benzene and substituted derivatives	null	Benzene and derivatives	map01100 Metabolic pathways;	other
1.167_205.0411	2.0629	0.012	0.1457	0.015	0.121	1.2447	N2:con	C18:pos	Dacisteine	C7 H11 N O4 S	205.041	1.167		S59118		0.0002	0.9756			2	level4						up
1.17_186.1733	0.5961	0.0248	0.1971	0.015	0.121	0.623	N2:con	C18:pos		C10 H22 N2 O	186.173	1.17								0	level5						other
1.171_319.1383	0.7281	0.2079	0.49	0.0869	0.288	0.9346	N2:con	C18:pos		C12 H21 N3 O7	319.138	1.171								0	level5						other
1.173_319.1374	0.7476	0.1718	0.4502	0.0473	0.2104	0.9926	N2:con	C18:pos		C12 H21 N3 O7	319.137	1.173								0	level5						other
1.174_175.1209	0.1143	0.0395	0.2395	0.0609	0.2401	1.4681	N2:con	C18:pos		C8 H17 N O3	175.121	1.174								0	level5						down
1.186_163.0668	1.8854	0.3695	0.6253	0.5065	0.7239	0.614	N2:con	C18:pos	L-ethionine	C6 H13 N O2 S	163.067	1.186	C11227	S23916		0.0001	0.6465			4	level4					NULL	other
1.187_205.095	0.9898	0.8517	0.9274	1	1	0.2481	N2:con	C18:pos	N-acetyl-d-quinovosamine	C8 H15 N O5	205.095	1.187	C15481	S10128482		0	0.0986			3	level4	Carbohydrates	Monosaccharides	Amino sugars [Fig]	Carbohydrates	NULL	other
1.187_237.0638	1.9781	0.3498	0.6113	0.3842	0.6286	0.682	N2:con	C18:pos	N-benzoylaspartic acid	C11 H11 N O5	237.064	1.187		S86355	HMDB0034251	0	0.1832		45.7	2	level4	Organic acids and derivatives	Carboxylic acids and derivatives	Amino acids, peptides, and analogues	Amino acids, peptides, and analogues		other
1.193_425.1435	0.241	0.5222	0.7387	0.7211	0.8577	0.7246	N2:con	C18:pos		C20 H30 N O3 P3	425.144	1.193								0	level5						other
1.194_301.9963	1.4643	0.172	0.4505	0.4742	0.7015	0.8269	N2:con	C18:pos		C8 H8 N4 O5 P2	301.996	1.194								0	level5						other
1.198_230.0391	1.1381	0.9952	0.9972	0.8384	0.9221	0.4632	N2:con	C18:pos		C4 H10 N2 O9	230.039	1.198								0	level5						other
1.198_459.0708	1.0869	0.9469	0.9729	0.9188	0.9592	0.4767	N2:con	C18:pos			459.071	1.198								0	level5						other
1.199_203.0795	1.2072	0.3594	0.617	0.5744	0.7689	0.5433	N2:con	C18:pos	N-acetyl-l-2-aminoadipic acid	C8 H13 N O5	203.079	1.199	C12986	S392027		0.0001	0.6849	34.2		2	level4					NULL	other
1.199_303.0047	1.398	0.541	0.7507	0.7597	0.8793	0.464	N2:con	C18:pos		C5 H16 N5 P3 S2	303.005	1.199								0	level5						other
1.2_311.1038	0.5375	0.3243	0.5913	0.2372	0.486	1.104	N2:con	C18:pos	(2s)-4-(methylsulfanyl)-2-({[(3s,4s,5r)-2,3,4-trihydroxy-5-(hydroxymethyl)tetrahydro-2-furanyl]methyl}amino)butanoic acid	C11 H21 N O7 S	311.104	1.2		S9035182	HMDB0037841	0	-0.1171			1	level4	Organic acids and derivatives	Carboxylic acids and derivatives	Amino acids, peptides, and analogues	Amino acids, peptides, and analogues		other
1.2_375.0254	0.9039	0.9123	0.9552	0.9594	0.9794	0.6486	N2:con	C18:pos		C7 H16 N5 O7 P3	375.025	1.2								0	level5						other
1.201_185.069	1.1377	0.7774	0.8895	0.9188	0.9592	0.312	N2:con	C18:pos	Eglumetad	C8 H11 N O4	185.069	1.201		S184747		0.0002	0.831			1	level4						other
1.201_196.0486	3.8783	0.8891	0.9461	0.6832	0.8365	0.1147	N2:con	C18:pos		C8 H8 N2 O4	196.049	1.201								0	level5						other
1.203_167.0582	1.0292	0.9416	0.9702	0.8384	0.9221	0.2191	N2:con	C18:pos	Pyridoxal	C8 H9 N O3	167.058	1.203	C00250	MReference-567	HMDB0001545	-0.0001	-0.407	26.3	60.5	11	level1	Organoheterocyclic compounds	Pyridines and derivatives	Pyridine carboxaldehydes	Pyridine and derivatives	map00750 Vitamin B6 metabolism; map01100 Metabolic pathways; map04977 Vitamin digestion and absorption;	other
1.205_384.1536	0.6078	0.7461	0.8719	0.5065	0.7239	0.6133	N2:con	C18:pos		C17 H24 N2 O8	384.154	1.205								0	level5						other
1.213_115.0457	2.6643	0.024	0.1957	0.0869	0.288	1.6122	N2:con	C18:pos	Butyl isothiocyanate	C5 H9 N S	115.046	1.213		S11124	HMDB0031328	0.0001	1.0456			3	level4	Organosulfur compounds	Isothiocyanates	null	Isothiocyanates		up
1.213_149.0954	0.1565	0.0848	0.3253	0.3302	0.5778	1.1044	N2:con	C18:pos		C8 H11 N3	149.095	1.213								0	level5						other
1.215_245.09	96.9814	0.9461	0.9727	0.1208	0.3417	0.1525	N2:con	C18:pos		C10 H15 N O6	245.09	1.215							59.7	0	level5						other
1.215_254.0651	1.37	0.4436	0.6808	0.5065	0.7239	0.4894	N2:con	C18:pos		C9 H10 N4 O5	254.065	1.215								0	level5						other
1.218_445.1442	7.9169	0.5464	0.7538	0.9594	0.9794	0.928	N2:con	C18:pos		C16 H23 N5 O10	445.144	1.218								0	level5						other
1.221_234.0312	5.4587	0.1753	0.4525	0.2812	0.5296	1.1604	N2:con	C18:pos		C7 H10 N2 O5 S	234.031	1.221								0	level5						other
1.223_205.0588	1.4164	0.6517	0.8196	0.413	0.6528	0.8105	N2:con	C18:pos	Lipoamide	C8 H15 N O S2	205.059	1.223	C00248	S840	HMDB0000962	-0.0007	-3.5707			2	level4	Organoheterocyclic compounds	Dithiolanes	Lipoamides	Lipoamides	NULL	other
1.226_157.0852	0.4162	0.0136	0.1534	0.0077	0.0901	1.3359	N2:con	C18:pos		C6 H11 N3 O2	157.085	1.226								0	level5						down
1.226_255.1219	1.3191	0.6779	0.8344	0.5744	0.7689	0.3462	N2:con	C18:pos	Hc blue 1	C11 H17 N3 O4	255.122	1.226	C19247	S16758		0	0.0687			1	level4					NULL	other
1.227_199.0482	0.511	0.3048	0.5763	0.1639	0.3999	0.6424	N2:con	C18:pos	Clavulanic acid	C8 H9 N O5	199.048	1.227	C06662	S4444466	HMDB0014904	0.0002	0.8168			3	level4	Organic acids and derivatives	Carboxylic acids and derivatives	Amino acids, peptides, and analogues	Amino acids, peptides, and analogues	map01100 Metabolic pathways;	other
1.227_225.0097	3.9592	0.0558	0.2715	0.1086	0.3226	1.2525	N2:con	C18:pos		C9 H7 N O4 S	225.01	1.227								0	level5						other
1.232_421.195	0.2889	0.4585	0.6934	0.9188	0.9592	0.4252	N2:con	C18:pos		C18 H31 N O10	421.195	1.232								0	level5						other
1.233_228.9674	0.4533	0.4615	0.6956	0.6461	0.8178	0.6072	N2:con	C18:pos		C7 H3 N O6 S	228.967	1.233								0	level5						other
1.235_83.0371	0.6706	0.416	0.6603	0.5744	0.7689	0.4936	N2:con	C18:pos		C4 H5 N O	83.0371	1.235								0	level5						other
1.236_291.1067	0.124	0.8587	0.9309	0.3302	0.5778	0.3721	N2:con	C18:pos		C10 H17 N3 O7	291.107	1.236								0	level5						other
1.238_156.04	3.2337	0.4302	0.6701	0.6098	0.7925	0.6806	N2:con	C18:pos		C3 H4 N6 O2	156.04	1.238								0	level5						other
1.238_279.0413	4.2139	0.2997	0.5723	0.5744	0.7689	0.7195	N2:con	C18:pos		C9 H13 N O7 S	279.041	1.238								0	level5						other
1.239_129.0426	0.7382	0.3153	0.5846	0.2586	0.5072	0.5898	N2:con	C18:pos	Pyroglutamate	C5 H7 N O3	129.043	1.239	C01879	BGI491	HMDB0000267	0	-0.2298	92	87.3	10	level1	Peptides	Amino acids	Other amino acids [Fig]	Amino acids	map00480 Glutathione metabolism; map01100 Metabolic pathways;	other
1.239_263.1003	0.1451	0	0.016	0	0.007	2.1686	N2:con	C18:pos		C10 H17 N O7	263.1	1.239								0	level5						down
1.241_322.0352	8.7053	0.3617	0.6193	0.6461	0.8178	0.7545	N2:con	C18:pos		C11 H14 O9 S	322.035	1.241								0	level5						other
1.243_275.1007	0.1918	0.0003	0.0416	0.0006	0.036	1.9494	N2:con	C18:pos	Ethenodeoxyadenosine	C12 H13 N5 O3	275.101	1.243		S9120894	HMDB0001786	-0.0012	-4.1809			4	level4	Organoheterocyclic compounds	Imidazopyrimidines	Purines and purine derivatives	Purines and derivatives		down
1.244_96.0576	1.8024	0.3402	0.6028	0.3302	0.5778	0.6591	N2:con	C18:pos	Gw7000000	C6 H8 O	96.0576	1.244	C02395	S13005		0.0001	0.8377			10	level4					NULL	other
1.247_306.0039	2.7103	0.4217	0.6642	0.4742	0.7015	0.6741	N2:con	C18:pos		C4 H13 N4 O6 P3	306.004	1.247								0	level5						other
1.248_306.0253	0.8472	0.2198	0.5021	0.0973	0.3044	0.8344	N2:con	C18:pos	2',3'-cyclic ump	C9 H11 N2 O8 P	306.025	1.248	C02355	S388781	HMDB0011640	0	0.0474			1	level4	Nucleosides, nucleotides, and analogues	Pyrimidine nucleotides	Cyclic pyrimidine nucleotides	Nucleic acids and analogues	map00240 Pyrimidine metabolism; map01100 Metabolic pathways;	other
1.249_359.1331	0.4784	0.1081	0.3642	0.1804	0.418	1.0545	N2:con	C18:pos	Mfcd01632327	C17 H26 Cl N O3 S	359.133	1.249	C18609	S11677232		0.0009	2.5401			1	level4					NULL	other
1.255_135.0685	0.685	0.0666	0.2936	0.0609	0.2401	0.7349	N2:con	C18:pos	N-benzylformamide	C8 H9 N O	135.069	1.255	C15561	MReference-817		0.0001	0.6488	94.4	78.7	14	level2					NULL	other
1.257_164.0473	0.6121	0.0699	0.2975	0.0473	0.2104	0.9355	N2:con	C18:pos	2-hydroxycinnamic acid	C9 H8 O3	164.047	1.257	C01772	MReference-168	HMDB0002641	0	-0.0762	61.7	91	21	level2	Phenylpropanoids and polyketides	Cinnamic acids and derivatives	Hydroxycinnamic acids and derivatives	Polyketides[PK]	map00360 Phenylalanine metabolism; map01100 Metabolic pathways;	other
1.257_273.0849	1.9095	0.2229	0.5047	0.2171	0.4623	0.9151	N2:con	C18:pos	8-methyl-8-azabicyclo[3.2.1]oct-3-yl (3s)-1,2-dithiolane-3-carboxylate	C12 H19 N O2 S2	273.085	1.257	C10849	S391301		-0.0008	-2.9227			1	level4	Alkaloids	Alkaloids derived from ornithine	Tropane alkaloids	Alkaloids	NULL	other
1.258_255.0744	2.1934	0.1693	0.4468	0.2171	0.4623	1.0112	N2:con	C18:pos	N-(4-hydroxy-3,5-dimethoxybenzoyl)glycine	C11 H13 N O6	255.074	1.258		S57489981	HMDB0131458	0.0001	0.473			1	level4	Benzenoids	Benzene and substituted derivatives	Benzoic acids and derivatives	Benzene and derivatives		other
1.258_313.0775	2.6519	0.2739	0.5521	0.413	0.6528	0.9917	N2:con	C18:pos		C10 H22 N O4 P3	313.077	1.258								0	level5						other
1.258_316.1271	0.3137	0.8299	0.9155	0.8384	0.9221	0.1503	N2:con	C18:pos		C13 H20 N2 O7	316.127	1.258								0	level5						other
1.258_374.133	0.5813	0.8814	0.942	0.7597	0.8793	0.511	N2:con	C18:pos	N-[(5-hydroxy-2-pyridinyl)methyl]-9-pentofuranosyl-9h-purin-6-amine	C16 H18 N6 O5	374.133	1.258		S35015047	HMDB0040912	-0.0008	-2.2033			1	level4	Nucleosides, nucleotides, and analogues	Purine nucleosides	null	Purines and derivatives		other
1.259_289.0799	0.9326	0.4819	0.7101	0.3565	0.6031	0.3697	N2:con	C18:pos	L-2-succinylamino-6-oxoheptanedioic acid	C11 H15 N O8	289.08	1.259	C04462	S389314	HMDB0012266	0.0001	0.2934			2	level4	Organic acids and derivatives	Carboxylic acids and derivatives	Amino acids, peptides, and analogues	Amino acids, peptides, and analogues	map01100 Metabolic pathways; map01230 Biosynthesis of amino acids;	other
1.262_243.0744	1.7346	0.0632	0.2869	0.0609	0.2401	1.3011	N2:con	C18:pos		C10 H13 N O6	243.074	1.262								0	level5						other
1.265_325.0832	0.4091	0.213	0.4958	0.1804	0.418	1.0469	N2:con	C18:pos		C11 H19 N O8 S	325.083	1.265								0	level5						other
1.268_462.0341	3.0198	0.5431	0.7518	0.9594	0.9794	0.828	N2:con	C18:pos	Elubrixin	C17 H17 Cl2 F N4 O4 S	462.034	1.268		S8654910		0.001	2.0602			1	level4						other
1.268_472.1699	1.6534	0.8928	0.9477	0.7597	0.8793	0.695	N2:con	C18:pos		C18 H33 O12 P	472.17	1.268								0	level5						other
1.276_336.1534	1.3081	0.6254	0.8018	0.7988	0.9038	0.5129	N2:con	C18:pos		C13 H24 N2 O8	336.153	1.276								0	level5						other
1.279_210.0642	0.0943	0.1329	0.4003	0.1639	0.3999	0.9216	N2:con	C18:pos	(carbamoylamino)(4-hydroxyphenyl)acetic acid	C9 H10 N2 O4	210.064	1.279		S503219	HMDB0031813	0.0002	0.8929			2	level4	Organic acids and derivatives	Carboxylic acids and derivatives	Amino acids, peptides, and analogues	Amino acids, peptides, and analogues		other
1.282_149.0703	0.2326	0.0391	0.2383	0.0274	0.1615	1.0737	N2:con	C18:pos	N6-methyladenine	C6 H7 N5	149.07	1.282	C08434	MReference-502	HMDB0002099	0.0001	0.9131		80.3	5	level2	Organoheterocyclic compounds	Imidazopyrimidines	Purines and purine derivatives	Purines and derivatives	NULL	down
1.282_289.0732	12.5284	0.3785	0.6325	0.9594	0.9794	0.7083	N2:con	C18:pos		C10 H15 N3 O5 S	289.073	1.282								0	level5						other
1.284_463.042	2.0972	0.6469	0.817	0.9188	0.9592	0.7353	N2:con	C18:pos		C8 H21 N3 O15 S2	463.042	1.284								0	level5						other
1.288_172.1572	0.494	0.0387	0.2377	0.1341	0.36	0.5785	N2:con	C18:pos		C9 H20 N2 O	172.157	1.288								0	level5						other
1.288_276.1685	0.2022	0.0446	0.2478	0.1086	0.3226	1.4022	N2:con	C18:pos		C12 H24 N2 O5	276.168	1.288								0	level5						down
1.289_181.008	1.0943	0.5811	0.7764	0.413	0.6528	0.3494	N2:con	C18:pos		C11 H4 N P	181.008	1.289								0	level5						other
1.291_188.0686	1.2446	0.9843	0.9915	0.8785	0.9428	0.7589	N2:con	C18:pos	1778635	C8 H12 O5	188.069	1.291	C16589	S129557		0.0001	0.7017			2	level4	Organic acids	Carboxylic acids [Fig]	2-Oxocarboxylic acids	Organic acids	map01100 Metabolic pathways; map01210 2-Oxocarboxylic acid metabolism;	other
1.297_361.1487	1.7197	0.0681	0.2955	0.1086	0.3226	0.7098	N2:con	C18:pos		C12 H28 N O9 P	361.149	1.297								0	level5						other
1.299_451.1331	7.9808	0.4024	0.6499	0.7211	0.8577	0.5672	N2:con	C18:pos		C21 H27 N O6 P2	451.133	1.299								0	level5						other
1.304_253.0699	2.2617	0.2884	0.5641	0.2372	0.486	0.9017	N2:con	C18:pos		C10 H11 N3 O5	253.07	1.304								0	level5						other
1.309_142.0631	0.8242	0.726	0.8624	0.54	0.7459	0.3618	N2:con	C18:pos	4-oxocyclohexanecarboxylic acid	C7 H10 O3	142.063	1.309	C03767	S167248		0.0001	0.9619	78.2		7	level4					NULL	other
1.31_257.1124	0.0816	0.6605	0.8241	0.6832	0.8365	0.8459	N2:con	C18:pos	2-amino-6-(1,2,3-trihydroxypropyl)-5,6,7,8-tetrahydro-4(1h)-pteridinon	C9 H15 N5 O4	257.112	1.31		S141864	HMDB0000942	-0.0001	-0.2006			3	level4	Organoheterocyclic compounds	Pteridines and derivatives	Pterins and derivatives	Pteridines and derivatives		other
1.314_189.0638	0.9489	0.7914	0.8963	0.6832	0.8365	0.6113	N2:con	C18:pos	N-acetyl-l-glutamate	C7 H11 N O5	189.064	1.314	C00624	BGI420	HMDB0001138	0.0001	0.5653	93.9		5	level1	Organic acids and derivatives	Carboxylic acids and derivatives	Amino acids, peptides, and analogues	Amino acids, peptides, and analogues	map00220 Arginine biosynthesis; map01100 Metabolic pathways; map01210 2-Oxocarboxylic acid metabolism; map01230 Biosynthesis of amino acids;	other
1.315_155.0584	0.4688	0.441	0.679	0.3842	0.6286	0.895	N2:con	C18:pos	(2s,3s)-2,3-dihydro-3-hydroxyanthranilic acid zwitterion	C7 H9 N O3	155.058	1.315	C19830	S395510		0.0002	1.0924			3	level4					map01100 Metabolic pathways;	other
1.317_352.0095	8.9777	0.5376	0.7484	0.54	0.7459	0.5778	N2:con	C18:pos		C13 H9 N2 O8 P	352.01	1.317								0	level5						other
1.322_260.0297	9.0437	0.4447	0.6818	0.9188	0.9592	0.5733	N2:con	C18:pos	Fructose 1-phosphate	C6 H13 O9 P	260.03	1.322		S58741	HMDB0060467	0	0.0881			48	level4	Organic oxygen compounds	Organooxygen compounds	Carbohydrates and carbohydrate conjugates	Carbohydrates		other
1.322_297.1424	11.7433	0.9082	0.9544	0.0687	0.2559	0.2538	N2:con	C18:pos		C12 H19 N5 O4	297.142	1.322								0	level5						other
1.322_320.1583	0.455	0.0637	0.2873	0.1208	0.3417	1.0326	N2:con	C18:pos		C14 H28 N2 O2 S2	320.158	1.322								0	level5						other
1.325_237.0863	1.7908	0.6013	0.7873	0.6098	0.7925	0.2989	N2:con	C18:pos	Sepiapterin	C9 H11 N5 O3	237.086	1.325	C00835	MReference-596	HMDB0000238	0.0001	0.2704		57.3	9	level3	Organoheterocyclic compounds	Pteridines and derivatives	Pterins and derivatives	Pteridines and derivatives	map00790 Folate biosynthesis; map01100 Metabolic pathways;	other
1.334_215.0905	0.556	0.0717	0.3011	0.0609	0.2401	0.9639	N2:con	C18:pos		C8 H13 N3 O4	215.09	1.334								0	level5						other
1.336_269.0536	2.9643	0.3239	0.5908	0.3565	0.6031	0.7778	N2:con	C18:pos	N-[(6-hydroxy-7-methoxy-1,3-benzodioxol-5-yl)carbonyl]glycine	C11 H11 N O7	269.054	1.336		S74852329	HMDB0128732	0.0001	0.3156			2	level4	Organic acids and derivatives	Carboxylic acids and derivatives	Amino acids, peptides, and analogues	Amino acids, peptides, and analogues		other
1.338_402.1277	0.6027	0.3221	0.5892	0.413	0.6528	0.9362	N2:con	C18:pos		C17 H18 N6 O6	402.128	1.338								0	level5						other
1.342_333.106	1.6836	0.4072	0.6527	0.443	0.6796	0.6478	N2:con	C18:pos		C14 H15 N5 O5	333.106	1.342								0	level5						other
1.343_351.1167	1.6751	0.2568	0.5385	0.1341	0.36	0.8264	N2:con	C18:pos	N-acetyl-9-o-acetylneuraminic acid	C13 H21 N O10	351.117	1.343		S110484	HMDB0000794	0.0001	0.3161			8	level4	Organic oxygen compounds	Organooxygen compounds	Carbohydrates and carbohydrate conjugates	Carbohydrates		other
1.344_449.0387	2.6115	0.5246	0.7406	0.7597	0.8793	0.8999	N2:con	C18:pos			449.039	1.344								0	level5						other
1.348_183.1122	19.6723	0.041	0.2414	0.0414	0.1982	1.2902	N2:con	C18:pos		C7 H13 N5 O	183.112	1.348								0	level5						up
1.35_320.0856	3.0268	0.9409	0.9701	0.6832	0.8365	0.3921	N2:con	C18:pos		C5 H17 N6 O8 P	320.086	1.35								0	level5						other
1.35_343.1265	0.3364	0.1811	0.4583	0.1804	0.418	1.2632	N2:con	C18:pos	(2s)-3-(4-hydroxyphenyl)-2-({[(3s,4s,5r)-2,3,4-trihydroxy-5-(hydroxymethyl)tetrahydro-2-furanyl]methyl}amino)propanoic acid (non-preferred name)	C15 H21 N O8	343.127	1.35		S35014482	HMDB0037845	-0.0002	-0.6975			1	level4	Organic acids and derivatives	Carboxylic acids and derivatives	Amino acids, peptides, and analogues	Amino acids, peptides, and analogues		other
1.353_298.0325	2.506	0.4205	0.6634	0.54	0.7459	0.9298	N2:con	C18:pos		C13 H6 N4 O5	298.033	1.353								0	level5						other
1.354_100.0161	1.935	0.5803	0.7758	0.54	0.7459	0.7415	N2:con	C18:pos	Succinic anhydride	C4 H4 O3	100.016	1.354	C19524	S7634	HMDB0032523	0.0001	0.8721			1	level4	Organic acids and derivatives	Carboxylic acids and derivatives	Dicarboxylic acids and derivatives	Organic acids	NULL	other
1.356_217.9515	1.969	0.5086	0.7277	0.413	0.6528	0.6446	N2:con	C18:pos		C6 H2 O7 S	217.952	1.356								0	level5						other
1.357_204.0272	2.72	0.351	0.6125	0.6098	0.7925	1.064	N2:con	C18:pos	1-oxo-1,2,4-butanetricarboxylic acid	C7 H8 O7	204.027	1.357	C05533	S389591		0.0002	0.8216			2	level4					map01210 2-Oxocarboxylic acid metabolism;	other
1.359_118.0267	1.8164	0.5888	0.7817	0.54	0.7459	0.7408	N2:con	C18:pos	Succinic acid	C4 H6 O4	118.027	1.359	C00042	S1078	HMDB0000254	0.0001	0.6534			8	level4	Organic acids and derivatives	Carboxylic acids and derivatives	Dicarboxylic acids and derivatives	Organic acids	map00020 Citrate cycle (TCA cycle); map00190 Oxidative phosphorylation; map00250 Alanine, aspartate and glutamate metabolism; map00310 Lysine degradation; map00350 Tyrosine metabolism; map00360 Phenylalanine metabolism; map00620 Pyruvate metabolism; map00630 Glyoxylate and dicarboxylate metabolism; map00640 Propanoate metabolism; map00650 Butanoate metabolism; map00760 Nicotinate and nicotinamide…	other
1.359_258.0227	0.5307	0.7581	0.8792	0.5065	0.7239	0.6862	N2:con	C18:pos		C4 H12 Cl N6 O P S	258.023	1.359								0	level5						other
1.359_320.9909	2.3942	0.4615	0.6956	0.6461	0.8178	0.8211	N2:con	C18:pos	Cgh2466	C14 H9 Cl2 N3 S	320.991	1.359	C14128	S4445506		0.0015	4.5256			1	level4					NULL	other
1.361_206.9593	2.3217	0.5103	0.7286	0.7211	0.8577	0.8251	N2:con	C18:pos		C3 H3 N3 O4 P2	206.959	1.361								0	level5						other
1.361_311.9961	2.1851	0.59	0.7817	0.9594	0.9794	0.7421	N2:con	C18:pos		C5 H10 N6 O4 P2 S	311.996	1.361								0	level5						other
1.361_409.0859	1.7901	0.3707	0.6261	0.54	0.7459	0.3617	N2:con	C18:pos	Lifibrate	C20 H21 Cl2 N O4	409.086	1.361		S28817		0.0011	2.6879			1	level4						other
1.362_415.1707	0.0968	0.1066	0.3619	0.413	0.6528	1.727	N2:con	C18:pos		C18 H30 N3 O4 P S	415.171	1.362								0	level5						other
1.363_114.0318	1.8827	0.3958	0.6453	0.3565	0.6031	0.8456	N2:con	C18:pos	4-hydroxy-5-methylfuran-3(2h)-one	C5 H6 O3	114.032	1.363		S3757733	HMDB0031859	0.0001	0.8996			4	level4	Organoheterocyclic compounds	Dihydrofurans	Furanones	Furanones		other
1.363_72.0212	1.9204	0.7208	0.8594	0.6098	0.7925	0.7399	N2:con	C18:pos	Acrylic acid	C3 H4 O2	72.0212	1.363	C00511	MReference-2696	HMDB0031647	0.0001	1.5125		86.4	5	level2	Organic acids and derivatives	Carboxylic acids and derivatives	Acrylic acids and derivatives	Organic acids		other
1.364_274.0002	2.1209	0.6027	0.7883	0.5744	0.7689	0.4229	N2:con	C18:pos	2-o-sulfo-l-idopyranuronic acid	C6 H10 O10 S	274	1.364	C03126	S388948		0.0007	2.5729			1	level4					NULL	other
1.364_289.9726	2.2678	0.5711	0.7694	0.8384	0.9221	0.8689	N2:con	C18:pos		C11 H3 N2 O6 P	289.973	1.364								0	level5						other
1.364_306.9753	2.2875	0.4306	0.6702	0.54	0.7459	0.8678	N2:con	C18:pos			306.975	1.364								0	level5						other
1.365_406.9916	2.5088	0.569	0.7679	0.8384	0.9221	0.9321	N2:con	C18:pos		C13 H6 N5 O9 P	406.992	1.365								0	level5						other
1.367_193.0602	2.087	0.0295	0.2106	0.0774	0.2711	1.304	N2:con	C18:pos	Pkf118-310	C7 H7 N5 O2	193.06	1.367	C16789	S59912		0.0002	1.1568			1	level4					NULL	up
1.371_188.9487	2.1621	0.5996	0.7863	0.6832	0.8365	0.7928	N2:con	C18:pos		C3 H N3 O3 P2	188.949	1.371								0	level5						other
1.373_276.1685	0.1852	0.1088	0.3649	0.2812	0.5296	1.1988	N2:con	C18:pos		C12 H24 N2 O5	276.168	1.373								0	level5						other
1.378_510.193	0.996	0.7853	0.8936	0.9188	0.9592	0.2247	N2:con	C18:pos		C17 H30 N6 O12	510.193	1.378								0	level5						other
1.382_464.9976	0.639	0.7175	0.8575	0.4742	0.7015	0.4734	N2:con	C18:pos		C21 H7 N O12	464.998	1.382								0	level5						other
1.383_221.0325	2.9055	0.2263	0.5084	0.443	0.6796	0.6919	N2:con	C18:pos	7,8-dihydroxykynurenic acid	C10 H7 N O5	221.032	1.383	C01111	S388520		0.0001	0.3657			1	level4					map00380 Tryptophan metabolism;	other
1.384_347.9782	0.5177	0.6702	0.8304	0.9594	0.9794	0.3498	N2:con	C18:pos		C8 H10 N6 O2 P2 S2	347.978	1.384								0	level5						other
1.389_140.0111	1.2759	0.2535	0.5354	0.3051	0.5531	0.7937	N2:con	C18:pos	5-formyl-2-furoic acid	C6 H4 O4	140.011	1.389	C20449	S2072643		0.0001	0.7817			4	level4					NULL	other
1.39_305.1222	0.2275	0.1492	0.4223	0.413	0.6528	0.9724	N2:con	C18:pos		C11 H19 N3 O7	305.122	1.39								0	level5						other
1.391_265.062	0.3662	0.0913	0.337	0.0473	0.2104	1.4049	N2:con	C18:pos		C9 H17 N O4 P2	265.062	1.391								0	level5						other
1.391_329.0525	0.2977	0.5058	0.7261	0.8785	0.9428	0.729	N2:con	C18:pos	Adenosine cyclic 3',5'-monophosphate	C10 H12 N5 O6 P	329.053	1.391	C00575	S5851	HMDB0000058	0	-0.0369			4	level4	Nucleosides, nucleotides, and analogues	Purine nucleotides	Cyclic purine nucleotides	Purines and derivatives	map00230 Purine metabolism; map01100 Metabolic pathways; map01522 Endocrine resistance; map04010 MAPK signaling pathway; map04014 Ras signaling pathway; map04015 Rap1 signaling pathway; map04020 Calcium signaling pathway; map04022 cGMP-PKG signaling pathway; map04024 cAMP signaling pathway; map04062 Chemokine signaling pathway; map04072 Phospholipase D signaling pathway; map04114 Oocyte meiosis; …	other
1.392_211.1322	1.6118	0.7308	0.865	0.7988	0.9038	0.6261	N2:con	C18:pos	Isoxyl	C10 H17 N3 O2	211.132	1.392	C18432	S38009		0.0001	0.675			1	level4					NULL	other
1.393_112.0162	1.3306	0.2125	0.4951	0.2372	0.486	0.8497	N2:con	C18:pos	2-furoic acid	C5 H4 O3	112.016	1.393	C01546	S10251740	HMDB0000617	0.0001	0.9209	17.9		4	level4	Organoheterocyclic compounds	Furans	Furoic acid and derivatives	Furoic acid and derivatives	map01100 Metabolic pathways;	other
1.393_158.0216	1.2837	0.2566	0.5385	0.3842	0.6286	0.8079	N2:con	C18:pos	4-methylene-2-oxoglutarate	C6 H6 O5	158.022	1.393	C06035	S389673	HMDB0037759	0.0001	0.6442			9	level4	Organic acids and derivatives	Keto acids and derivatives	Gamma-keto acids and derivatives	Organic acids		other
1.393_98.0005	1.305	0.3074	0.5785	0.54	0.7459	0.6643	N2:con	C18:pos	Moniliformin	C4 H2 O3	98.0005	1.393	C20592	S36957		0.0001	0.9619			1	level4	Fungal toxins	Mycotoxins	Others	Fungal toxins	NULL	other
1.394_176.0322	1.3199	0.2826	0.5594	0.3842	0.6286	0.7519	N2:con	C18:pos	Vitamin c	C6 H8 O6	176.032	1.394	C00072	S10189562	HMDB0000044	0.0001	0.7555			21	level4	Organoheterocyclic compounds	Dihydrofurans	Furanones	Furanones	map00053 Ascorbate and aldarate metabolism; map00480 Glutathione metabolism; map01100 Metabolic pathways; map04066 HIF-1 signaling pathway; map04977 Vitamin digestion and absorption;	other
1.395_405.984	1.3898	0.7624	0.8814	0.9594	0.9794	0.408	N2:con	C18:pos		C13 H12 O11 P2	405.984	1.395								0	level5						other
1.398_275.957	1.5816	0.6015	0.7873	0.5065	0.7239	0.5923	N2:con	C18:pos		C4 H10 N2 O4 P2 S2	275.957	1.398								0	level5						other
1.401_260.9698	1.595	0.4687	0.7006	0.3842	0.6286	0.6122	N2:con	C18:pos		C4 H8 N O8 P S	260.97	1.401								0	level5						other
1.404_278.0574	2.5144	0.97	0.9856	0.9594	0.9794	0.6545	N2:con	C18:pos		C9 H14 N2 O6 S	278.057	1.404								0	level5						other
1.408_328.1271	15.0176	0.683	0.8374	0.5744	0.7689	0.3285	N2:con	C18:pos		C14 H20 N2 O7	328.127	1.408								0	level5						other
1.416_233.0689	5.5916	0.2882	0.5641	0.7597	0.8793	0.8351	N2:con	C18:pos	Casimiroin	C12 H11 N O4	233.069	1.416	C10654	S110572	HMDB0033349	0.0001	0.31			3	level4	Organoheterocyclic compounds	Quinolines and derivatives	Quinolones and derivatives	Quinolones and derivatives	NULL	other
1.445_325.0832	0.3508	0.4582	0.6932	0.3842	0.6286	0.9487	N2:con	C18:pos		C11 H19 N O8 S	325.083	1.445								0	level5						other
1.452_345.1175	0.3014	0.1706	0.4491	0.3051	0.5531	0.9398	N2:con	C18:pos	Isofenphos	C15 H24 N O4 P S	345.118	1.452	C11002	S30459	HMDB0031796	0.0011	3.3161			1	level4	Benzenoids	Benzene and substituted derivatives	Benzoic acids and derivatives	Benzene and derivatives	NULL	other
1.454_334.1742	0.3143	0.0346	0.2273	0.0687	0.2559	0.9005	N2:con	C18:pos		C14 H26 N2 O7	334.174	1.454								0	level5						other
1.472_269.09	3.6632	0.0544	0.2696	0.0537	0.2258	1.1626	N2:con	C18:pos	N-(2,3,4-trimethoxybenzoyl)glycine	C12 H15 N O6	269.09	1.472		S22752703	HMDB0142117	0	0.1337			1	level4	Benzenoids	Benzene and substituted derivatives	Benzoic acids and derivatives	Benzene and derivatives		other
1.478_255.0855	0.4987	0.8444	0.9231	0.8384	0.9221	0.3864	N2:con	C18:pos		C10 H13 N3 O5	255.085	1.478								0	level5						other
1.491_435.1382	4.2085	0.4691	0.7006	0.7988	0.9038	0.7096	N2:con	C18:pos		C17 H25 N O12	435.138	1.491								0	level5						other
1.495_445.1446	1.5252	0.5695	0.7683	0.54	0.7459	0.6907	N2:con	C18:pos		C27 H20 N5 P	445.145	1.495								0	level5						other
1.512_422.1904	3.8919	0.196	0.4751	0.2171	0.4623	0.8269	N2:con	C18:pos		C18 H34 N2 O5 S2	422.19	1.512								0	level5						other
1.514_176.0951	0.2502	0.5088	0.7278	0.8785	0.9428	0.6659	N2:con	C18:pos	Cotinine	C10 H12 N2 O	176.095	1.514		MReference-355	HMDB0001046	0.0001	0.5801	6	93.5	3	level2	Organoheterocyclic compounds	Pyridines and derivatives	Pyrrolidinylpyridines	Pyridine and derivatives		other
1.514_235.1056	2.2678	0.2667	0.5467	0.3051	0.5531	1.0883	N2:con	C18:pos		C9 H17 N O6	235.106	1.514								0	level5						other
1.516_217.0587	0.8171	0.3673	0.6233	0.1804	0.418	0.4381	N2:con	C18:pos	3-(acetamidomethylidene)-2-(hydroxymethyl)succinic acid	C8 H11 N O6	217.059	1.516	C04690	S4444300		0.0001	0.3293			2	level4					map00750 Vitamin B6 metabolism;	other
1.52_318.1421	1.1895	0.889	0.9461	1	1	0.4144	N2:con	C18:pos		C17 H24 N2 P2	318.142	1.52								0	level5						other
1.525_241.0409	0.1424	0.1761	0.4537	0.2171	0.4623	0.9886	N2:con	C18:pos		C4 H12 N5 O3 P S	241.041	1.525								0	level5						other
1.533_141.0427	2.754	0.0159	0.1645	0.0077	0.0901	1.6075	N2:con	C18:pos	1,4,5,6-tetrahydro-6-oxonicotinic acid	C6 H7 N O3	141.043	1.533	C04226	S133310		0.0001	0.4448			3	level4					map00760 Nicotinate and nicotinamide metabolism;	up
1.533_187.0482	3.0544	0.0102	0.1359	0.015	0.121	1.7662	N2:con	C18:pos	(2s,4s)-4-hydroxy-2,3,4,5-tetrahydrodipicolinic acid	C7 H9 N O5	187.048	1.533	C20258	S26386323		0.0001	0.5697			3	level4					map01100 Metabolic pathways; map01230 Biosynthesis of amino acids;	up
1.535_326.1226	0.2498	0.1677	0.4451	0.0973	0.3044	0.762	N2:con	C18:pos	6,7-dimethyl-8-ribityllumazine	C13 H18 N4 O6	326.123	1.535	C04332	S147805	HMDB0003826	-0.0001	-0.1793			2	level4	Organoheterocyclic compounds	Pteridines and derivatives	null	Pteridines and derivatives	map00740 Riboflavin metabolism; map01100 Metabolic pathways;	other
1.536_169.0376	3.0373	0.0085	0.1274	0.015	0.121	1.9222	N2:con	C18:pos	2-methoxy-5-nitrophenol	C7 H7 N O4	169.038	1.536	C17385	S62678		0.0001	0.6117			8	level4					NULL	up
1.552_290.1477	1.4445	0.6109	0.7925	0.413	0.6528	0.2954	N2:con	C18:pos		C12 H22 N2 O6	290.148	1.552								0	level5						other
1.556_304.0907	7.9537	0.508	0.7275	1	1	0.9022	N2:con	C18:pos	N-acetyl-1-aspartylglutamic acid	C11 H16 N2 O8	304.091	1.556	C12270	MReference-505	HMDB0001067	0.0001	0.1867		89.4	3	level2	Organic acids and derivatives	Carboxylic acids and derivatives	Amino acids, peptides, and analogues	Amino acids, peptides, and analogues	map00250 Alanine, aspartate and glutamate metabolism; map01100 Metabolic pathways; map04080 Neuroactive ligand-receptor interaction;	other
1.557_273.0961	0.6193	0.7366	0.868	0.7211	0.8577	0.26	N2:con	C18:pos		C10 H15 N3 O6	273.096	1.557							44	0	level5						other
1.558_85.0892	0.6446	0.0764	0.3087	0.2171	0.4623	1.0004	N2:con	C18:pos	2908	C5 H11 N	85.0892	1.558	C01746	S7791	HMDB0034301	0.0001	0.7975			1	level4	Organoheterocyclic compounds	Piperidines	null	Piperidines	map04974 Protein digestion and absorption;	other
1.56_131.0947	0.6406	0.0782	0.3117	0.2586	0.5072	0.901	N2:con	C18:pos	L-isoleucine	C6 H13 N O2	131.095	1.56	C00407	BGI366	HMDB0000172	0	0.2341	94.8	89.1	18	level1	Peptides	Amino acids	Common amino acids [Fig]	Amino acids	map00280 Valine, leucine and isoleucine degradation; map00290 Valine, leucine and isoleucine biosynthesis; map00970 Aminoacyl-tRNA biosynthesis; map01100 Metabolic pathways; map01210 2-Oxocarboxylic acid metabolism; map01230 Biosynthesis of amino acids; map02010 ABC transporters; map04974 Protein digestion and absorption; map04978 Mineral absorption; map05131 Shigellosis; map05230 Central carbon …	other
1.563_389.1802	0.0673	0.0206	0.1811	0.015	0.121	1.5538	N2:con	C18:pos		C14 H32 N O9 P	389.18	1.563								0	level5						down
1.564_315.1067	0.4079	0.2446	0.5255	0.2586	0.5072	0.8103	N2:con	C18:pos		C21 H17 N S	315.107	1.564								0	level5						other
1.568_357.1061	0.0924	0.4403	0.6785	0.7211	0.8577	1.0352	N2:con	C18:pos	Cyclo-dopa 5-o-glucoside	C15 H19 N O9	357.106	1.568	C17751	S30791580		0.0001	0.3226			2	level4						other
1.583_288.1321	1.5167	0.9371	0.9672	0.8384	0.9221	0.6365	N2:con	C18:pos		C12 H20 N2 O6	288.132	1.583								0	level5						other
1.592_170.0216	5.1002	0.2013	0.4826	0.2372	0.486	0.9359	N2:con	C18:pos	Gallic acid	C7 H6 O5	170.022	1.592	C01424	S361	HMDB0005807	0.0001	0.6287			4	level4	Benzenoids	Benzene and substituted derivatives	Benzoic acids and derivatives	Benzene and derivatives		other
1.595_261.0308	3.4958	0.2784	0.5556	0.3842	0.6286	1.3748	N2:con	C18:pos	2-methoxyacetaminophen sulfate	C9 H11 N O6 S	261.031	1.595		S34448633	HMDB0062550	0	0.1435			1	level4	Organic acids and derivatives	Organic sulfuric acids and derivatives	Arylsulfates	Organic acids		other
1.599_287.0782	25.9881	0.4002	0.6484	0.8384	0.9221	0.4002	N2:con	C18:pos	Tenofovir	C9 H14 N5 O4 P	287.078	1.599	C17407	MReference-3455	HMDB0014445	-0.0001	-0.5035		95.5	1	level2	Organoheterocyclic compounds	Imidazopyrimidines	Purines and purine derivatives	Purines and derivatives	NULL	other
1.6_287.1118	1.1613	0.2679	0.5474	0.2812	0.5296	0.7252	N2:con	C18:pos	N-ribosylhistidine	C11 H17 N3 O6	287.112	1.6		S112711	HMDB0002089	0.0001	0.2412			2	level4	Organic acids and derivatives	Carboxylic acids and derivatives	Amino acids, peptides, and analogues	Amino acids, peptides, and analogues		other
1.61_175.0855	1.5395	0.6036	0.7886	0.7211	0.8577	0.3258	N2:con	C18:pos	2-guanidinobenzimidazole	C8 H9 N5	175.085	1.61	C10898	S33245		-0.0003	-1.6175			1	level4					NULL	other
1.612_181.0376	2.6132	0.0132	0.1511	0.0274	0.1615	1.5399	N2:con	C18:pos	Diboa	C8 H7 N O4	181.038	1.612	C15770	S26511	HMDB0033733	0.0001	0.7183			3	level4	Organoheterocyclic compounds	Benzoxazines	Benzoxazinones	Benzoxazinones		up
1.637_247.0693	1.3412	0.1562	0.4305	0.1484	0.3789	0.791	N2:con	C18:pos	N(2)-succinyl-l-glutamic acid	C9 H13 N O7	247.069	1.637	C05931	S389689		0.0001	0.245			1	level4					map00330 Arginine and proline metabolism; map01100 Metabolic pathways;	other
1.653_315.0955	4.2635	0.2796	0.5564	0.2586	0.5072	0.6713	N2:con	C18:pos		C7 H18 N5 O7 P	315.096	1.653								0	level5						other
1.657_126.0431	0.2373	0.0198	0.1777	0.015	0.121	1.396	N2:con	C18:pos	Thymine	C5 H6 N2 O2	126.043	1.657	C00178	MReference-677	HMDB0000262	0.0002	1.4143	46.4	93.3	3	level1	Organoheterocyclic compounds	Diazines	Pyrimidines and pyrimidine derivatives	Pyrimidines and pyrimidine derivatives	map00240 Pyrimidine metabolism; map01100 Metabolic pathways;	down
1.663_273.0961	0.5882	0.9996	0.9998	0.9188	0.9592	0.149	N2:con	C18:pos		C10 H15 N3 O6	273.096	1.663							47.7	0	level5						other
1.668_267.0856	0.1236	0.0106	0.1383	0.0274	0.1615	1.4583	N2:con	C18:pos	Propenidazole	C11 H13 N3 O5	267.086	1.668		S4950302		0.0001	0.3807			1	level4						down
1.677_285.1437	2.4695	0.4973	0.7197	0.9594	0.9794	0.3486	N2:con	C18:pos		C10 H23 N O8	285.144	1.677								0	level5						other
1.684_251.0656	1.8813	0.5112	0.7294	0.7988	0.9038	0.482	N2:con	C18:pos		C9 H9 N5 O4	251.066	1.684								0	level5						other
1.693_131.0539	0.8597	0.7881	0.8945	0.8384	0.9221	0.584	N2:con	C18:pos	[similar to: microcystin lf; δmass: -854.4622 da]		131.054	1.693								0	level5						other
1.717_274.0691	6.5224	0.5796	0.7756	0.9594	0.9794	0.364	N2:con	C18:pos		C12 H10 N4 O4	274.069	1.717								0	level5						other
1.721_102.0318	0.5904	0.1717	0.4502	0.1804	0.418	0.7664	N2:con	C18:pos	Acetoacetate	C4 H6 O3	102.032	1.721	C00164	BGI142	HMDB0000060	0.0001	1.1401	29.9		8	level3	Organic acids	Carboxylic acids [Fig]	3-Oxocarboxylic acids	Organic acids	map00072 Synthesis and degradation of ketone bodies; map00280 Valine, leucine and isoleucine degradation; map00310 Lysine degradation; map00350 Tyrosine metabolism; map00640 Propanoate metabolism; map00650 Butanoate metabolism; map01100 Metabolic pathways;	other
1.729_214.9645	2.8391	0.7084	0.8525	0.8384	0.9221	0.6979	N2:con	C18:pos		C5 H N3 O5 S	214.964	1.729								0	level5						other
1.731_201.0639	3.1946	0.1169	0.3766	0.2372	0.486	0.843	N2:con	C18:pos		C8 H11 N O5	201.064	1.731								0	level5						other
1.735_131.0527	0.7187	0.2178	0.5006	0.2171	0.4623	0.8809	N2:con	C18:pos	[similar to: microcystin lf; δmass: -854.4634 da]		131.053	1.735								0	level5						other
1.735_239.0796	0.9034	0.2205	0.5028	0.1982	0.44	0.9202	N2:con	C18:pos	N-(3,5-dimethoxybenzoyl)glycine	C11 H13 N O5	239.08	1.735		S1781075	HMDB0131468	0.0002	0.7737			1	level4	Benzenoids	Benzene and substituted derivatives	Benzoic acids and derivatives	Benzene and derivatives		other
1.752_267.0968	0.7953	0.5685	0.7679	0.5065	0.7239	0.6971	N2:con	C18:pos	Adenosine	C10 H13 N5 O4	267.097	1.752	C00212	MReference-297	HMDB0000050	0.0001	0.2001	92.6	93.6	5	level2	Nucleosides, nucleotides, and analogues	Purine nucleosides	null	Purines and derivatives	map00230 Purine metabolism; map01100 Metabolic pathways; map02010 ABC transporters; map04022 cGMP-PKG signaling pathway; map04024 cAMP signaling pathway; map04071 Sphingolipid signaling pathway; map04080 Neuroactive ligand-receptor interaction; map04270 Vascular smooth muscle contraction; map04923 Regulation of lipolysis in adipocytes; map04924 Renin secretion; map05012 Parkinson disease; map0503…	other
1.785_276.141	0.2435	0.0825	0.322	0.0973	0.3044	1.6526	N2:con	C18:pos			276.141	1.785								0	level5						other
1.786_296.1656	1.9653	0.9289	0.9636	0.54	0.7459	0.7178	N2:con	C18:pos		C15 H25 N2 O2 P	296.166	1.786								0	level5						other
1.787_158.9607	1.7733	0.9916	0.9956	0.6832	0.8365	0.3127	N2:con	C18:pos			158.961	1.787								0	level5						other
1.813_287.0576	3.0659	0.0211	0.1833	0.0237	0.1498	1.3861	N2:con	C18:pos	(e)-nifurtimox	C10 H13 N3 O5 S	287.058	1.813	C08002	S5246596		0	0.1504			1	level4					NULL	up
1.822_134.1126	0.5118	0.2414	0.5233	0.2372	0.486	1.0592	N2:con	C18:pos			134.113	1.822								0	level5						other
1.823_152.0589	4.1696	0.0351	0.2291	0.0274	0.1615	1.3455	N2:con	C18:pos	5-nitro-o-toluidine	C7 H8 N2 O2	152.059	1.823	C16398	S7166		0.0003	1.9941			5	level4						up
1.842_197.0802	0.1648	0.0672	0.2941	0.0687	0.2559	1.2149	N2:con	C18:pos	N-acetyl-l-histidine	C8 H11 N3 O3	197.08	1.842	C02997	S68142	HMDB0032055	0.0002	0.9712			4	level4	Organic acids and derivatives	Carboxylic acids and derivatives	Amino acids, peptides, and analogues	Amino acids, peptides, and analogues	NULL	other
1.88_303.0743	21.2743	0.9185	0.9578	0.3051	0.5531	0.4155	N2:con	C18:pos		C16 H9 N5 O2	303.074	1.88								0	level5						other
1.883_283.0901	0.1444	0.0916	0.3373	0.3842	0.6286	1.3202	N2:con	C18:pos		C9 H17 N O9	283.09	1.883								0	level5						other
1.885_283.0917	0.9389	0.1708	0.4492	0.1982	0.44	1.0042	N2:con	C18:pos	8-hydroxy-deoxyguanosine	C10 H13 N5 O5	283.092	1.885		S66049	HMDB0003333	0	0.175			3	level4	Nucleosides, nucleotides, and analogues	Purine nucleosides	Purine 2'-deoxyribonucleosides	Purines and derivatives		other
1.904_251.1018	0.515	0.9159	0.9566	0.8384	0.9221	0.9643	N2:con	C18:pos	Deoxyadenosine	C10 H13 N5 O3	251.102	1.904	C00559	BGI213	HMDB0000101	0	-0.0516	97	96.4	6	level1	Nucleic acids	Nucleosides [Fig]	Deoxyribonucleosides	Nucleic acids	map00230 Purine metabolism; map01100 Metabolic pathways; map02010 ABC transporters;	other
1.92_268.0804	1.5606	0.2002	0.481	0.3051	0.5531	0.9023	N2:con	C18:pos	Inosine	C10 H12 N4 O5	268.08	1.92	C00294	BGI328	HMDB0000195	-0.0003	-1.2996	88	79.6	9	level1	Nucleosides, nucleotides, and analogues	Purine nucleosides	null	Purines and derivatives	map00230 Purine metabolism; map01100 Metabolic pathways; map02010 ABC transporters;	other
1.925_267.1107	23.8899	0.8833	0.9431	0.0414	0.1982	0.8401	N2:con	C18:pos		C13 H17 N O5	267.111	1.925								0	level5						other
1.926_203.9722	3.7879	0.1728	0.451	0.1341	0.36	1.0036	N2:con	C18:pos		C8 H N2 O3 P	203.972	1.926								0	level5						other
1.928_333.1531	1.0409	0.5993	0.7861	0.5065	0.7239	0.4114	N2:con	C18:pos		C13 H23 N3 O7	333.153	1.928								0	level5						other
1.929_183.0519	0.7133	0.8512	0.9271	0.2812	0.5296	0.3758	N2:con	C18:pos	Alpha-aminoadipate	C6 H11 N O4	183.052	1.929						57.1	87.1	0	level5						other
1.932_328.0908	0.4741	0.4061	0.6524	0.6832	0.8365	0.7614	N2:con	C18:pos		C13 H16 N2 O8	328.091	1.932								0	level5						other
1.933_183.0535	0.6806	0.4317	0.6708	0.2812	0.5296	0.7621	N2:con	C18:pos	4-pyridoxate	C8 H9 N O4	183.054	1.933	C00847	BGI126	HMDB0000017	0.0003	1.88	96.4	89	5	level1	Organoheterocyclic compounds	Pyridines and derivatives	Pyridinecarboxylic acids and derivatives	Pyridine and derivatives	map00750 Vitamin B6 metabolism; map01100 Metabolic pathways;	other
1.938_238.0703	3.0658	0.8882	0.9455	0.3051	0.5531	0.3222	N2:con	C18:pos	Nifurimide	C9 H10 N4 O4	238.07	1.938		S7844832		0.0001	0.2406			2	level4						other
1.973_293.1094	0.508	0.2053	0.4869	0.0687	0.2559	1.4051	N2:con	C18:pos		C15 H21 N O P2	293.109	1.973								0	level5						other
1.976_137.0477	0.1312	0.0025	0.0778	0.0013	0.0451	1.9901	N2:con	C18:pos	Anthranilate	C7 H7 N O2	137.048	1.976	C00108	BGI159	HMDB0001123	0	0.3483	3		11	level3	Benzenoids	Benzene and substituted derivatives	Benzoic acids and derivatives	Benzene and derivatives	map00380 Tryptophan metabolism; map00400 Phenylalanine, tyrosine and tryptophan biosynthesis; map01100 Metabolic pathways; map01230 Biosynthesis of amino acids;	down
1.977_275.101	0.1661	0.1061	0.3609	0.0037	0.073	1.3264	N2:con	C18:pos	Sarmentosin	C11 H17 N O7	275.101	1.977	C08340	S4444567	HMDB0030697	0.0005	1.9062			3	level4	Amino acid related compounds	Cyanogenic glucosides	Cyanogenic glucosides derived from valine or isoleucine	Amino acid related compounds	NULL	other
1.977_293.1115	0.1653	0.0738	0.304	0.0054	0.0812	1.3425	N2:con	C18:pos	N-acetylmuramic acid	C11 H19 N O8	293.111	1.977	C02713	S4575341	HMDB0060493	0.0004	1.3467			3	level4	Organic oxygen compounds	Organooxygen compounds	Carbohydrates and carbohydrate conjugates	Carbohydrates	map00520 Amino sugar and nucleotide sugar metabolism; map01100 Metabolic pathways;	other
1.98_393.0367	0.1333	0.0003	0.0388	0.0013	0.0451	2.1003	N2:con	C18:pos		C13 H17 N O9 P2	393.037	1.98								0	level5						down
1.982_245.1245	0.1486	0.0389	0.238	0.0175	0.13	1.4765	N2:con	C18:pos		C15 H19 N S	245.125	1.982								0	level5						down
1.988_152.0325	0.1597	0.058	0.2762	0.0869	0.288	1.3967	N2:con	C18:pos		C4 H8 O6	152.032	1.988								0	level5						other
10_463.3662	0.4698	0.4222	0.6645	0.1086	0.3226	0.6866	N2:con	C18:pos		C28 H49 N O4	463.366	10								0	level5						other
10.002_392.3259	1.6366	0.1199	0.3802	0.0108	0.1046	0.9262	N2:con	C18:pos		C21 H40 N6 O	392.326	10.002								0	level5						other
10.004_401.3504	2.0038	0.0462	0.2521	0.0077	0.0901	1.1269	N2:con	C18:pos		C24 H43 N5	401.35	10.004								0	level5						up
10.006_340.2764	0.4092	0.4426	0.6804	0.0973	0.3044	0.6216	N2:con	C18:pos		C24 H36 O	340.276	10.006								0	level5						other
10.011_584.2639	1.0124	0.3214	0.5891	0.3051	0.5531	0.6967	N2:con	C18:pos	Bilirubin	C33 H36 N4 O6	584.264	10.011	C00486	MReference-334	HMDB0000054	0.0004	0.6638		76.6	6	level2	Organoheterocyclic compounds	Tetrapyrroles and derivatives	Bilirubins	Bilirubins	map00860 Porphyrin and chlorophyll metabolism; map01100 Metabolic pathways; map04976 Bile secretion;	other
10.012_362.1906	1.1323	0.6524	0.8196	0.7211	0.8577	0.5458	N2:con	C18:pos	17,21-epoxy-9-fluoro-11beta-hydroxyprogesterone	C21 H27 F O4	362.191	10.012	C15309	S210391		0.0012	3.3999			1	level4					NULL	other
10.019_346.2183	1.1354	0.3846	0.6362	0.5065	0.7239	0.6424	N2:con	C18:pos		C19 H30 N4 S	346.218	10.019								0	level5						other
10.022_509.4235	0.5195	0.9287	0.9636	0.0609	0.2401	0.5704	N2:con	C18:pos		C34 H55 N O2	509.423	10.022								0	level5						other
10.025_656.5595	1.4179	0.0085	0.1274	0.0054	0.0812	0.5372	N2:con	C18:pos		C43 H76 O2 S	656.559	10.025								0	level5						other
10.028_462.371	1.3575	0.1841	0.4612	0.1639	0.3999	0.9069	N2:con	C18:pos		C22 H50 N6 O2 S	462.371	10.028								0	level5						other
10.029_396.3216	12.5378	0.0103	0.136	0.0016	0.0503	1.6848	N2:con	C18:pos		C20 H40 N6 O2	396.322	10.029								0	level5						up
10.036_297.3028	1.7824	0.0317	0.2175	0.0316	0.174	0.9225	N2:con	C18:pos	Tridemorph	C19 H39 N O	297.303	10.036	C11285	S30142	HMDB0031810	-0.0003	-1.0823			1	level4	Organoheterocyclic compounds	Oxazinanes	Morpholines	Morpholines	NULL	other
10.036_408.3239	2.518	0.1714	0.4497	0.1639	0.3999	0.8944	N2:con	C18:pos	2-{[(hexadecyloxy)(hydroxy)phosphoryl]oxy}-n,n,n-trimethylethanaminium	C21 H47 N O4 P	408.324	10.036		S3474		-0.0004	-0.8809			1	level4						other
10.038_448.3165	2.1679	0.5487	0.7546	0.2372	0.486	0.4447	N2:con	C18:pos		C23 H40 N6 O3	448.317	10.038								0	level5						other
10.042_352.2952	1.8275	0.3923	0.6423	0.3565	0.6031	0.7004	N2:con	C18:pos		C18 H36 N6 O	352.295	10.042								0	level5						other
10.045_383.3398	0.5386	0.7431	0.8706	0.3051	0.5531	0.4735	N2:con	C18:pos		C23 H45 N O3	383.34	10.045								0	level5						other
10.046_432.3603	0.4812	0.9589	0.9789	0.7597	0.8793	0.5114	N2:con	C18:pos	(22r,23r)-22,23-dihydroxycampesterol	C28 H48 O3	432.36	10.046	C16252	S30791969		0	-0.0419			7	level4						other
10.05_316.2376	0.467	0.231	0.5129	0.0175	0.13	0.7893	N2:con	C18:pos		C17 H28 N6	316.238	10.05							70.3	0	level5						other
10.051_245.2224	0.5024	0.5137	0.7319	0.0473	0.2104	0.4935	N2:con	C18:pos		C11 H27 N5 O	245.222	10.051								0	level5						other
10.058_153.079	1.4937	0.268	0.5474	0.1639	0.3999	0.5795	N2:con	C18:pos	Dopamine	C8 H11 N O2	153.079	10.058	C03758	MReference-4	HMDB0000073	0	0.2681		32.6	6	level3	Benzenoids	Phenols	Benzenediols	Phenols and derivatives	map00350 Tyrosine metabolism; map01100 Metabolic pathways; map04024 cAMP signaling pathway; map04080 Neuroactive ligand-receptor interaction; map04540 Gap junction; map04721 Synaptic vesicle cycle; map04728 Dopaminergic synapse; map04917 Prolactin signaling pathway; map04976 Bile secretion; map05012 Parkinson disease; map05030 Cocaine addiction; map05031 Amphetamine addiction; map05032 Morphine a…	other
10.063_422.3186	3.789	0.0686	0.2956	0.1086	0.3226	1.22	N2:con	C18:pos		C29 H42 O2	422.319	10.063								0	level5						other
10.065_366.3285	0.1805	0.5602	0.7625	0.2812	0.5296	0.8856	N2:con	C18:pos		C27 H42	366.329	10.065								0	level5						other
10.07_384.3391	0.2437	0.525	0.7408	0.2372	0.486	0.7502	N2:con	C18:pos	Desmosterol	C27 H44 O	384.339	10.07	C01802	BGI222	HMDB0002719	-0.0001	-0.2008	65.8	63.1	28	level2	Steroids	27-Carbon atoms	Cholestane derivatives [Fig]	Sterol lipids[ST]	map00100 Steroid biosynthesis; map01100 Metabolic pathways;	other
10.071_352.2976	0.3509	0.6185	0.7979	0.0473	0.2104	0.436	N2:con	C18:pos		C22 H40 O3	352.298	10.071								0	level5						other
10.077_376.2954	0.6155	0.5852	0.779	0.6832	0.8365	0.625	N2:con	C18:pos		C20 H36 N6 O	376.295	10.077								0	level5						other
10.087_411.3348	0.9005	0.2172	0.5004	0.0237	0.1498	0.457	N2:con	C18:pos		C24 H45 N O4	411.335	10.087								0	level5						other
10.098_397.3555	0.4018	0.8022	0.9007	0.1639	0.3999	0.4938	N2:con	C18:pos	N-docosanoylglycine	C24 H47 N O3	397.356	10.098		S15487852	HMDB0013219	-0.0001	-0.3496			1	level4	Organic acids and derivatives	Carboxylic acids and derivatives	Amino acids, peptides, and analogues	Amino acids, peptides, and analogues		other
10.108_525.3825	0.5757	0.863	0.9327	0.1804	0.418	0.6729	N2:con	C18:pos		C34 H47 N5	525.383	10.108								0	level5						other
10.116_406.3058	0.2616	0.7064	0.851	0.1982	0.44	0.5148	N2:con	C18:pos		C19 H43 N4 O3 P	406.306	10.116								0	level5						other
10.118_429.3818	0.3662	0.8409	0.9209	0.413	0.6528	0.4844	N2:con	C18:pos		C26 H47 N5	429.382	10.118								0	level5						other
10.118_603.3779	10.4728	0.0378	0.2369	0.0316	0.174	1.5852	N2:con	C18:pos		C33 H54 N3 O5 P	603.378	10.118								0	level5						up
10.12_267.2925	3.3691	0.0365	0.2336	0.0609	0.2401	1.2415	N2:con	C18:pos		C18 H37 N	267.293	10.12								0	level5						up
10.122_364.2952	3.6939	0.0382	0.2369	0.0473	0.2104	1.3564	N2:con	C18:pos		C19 H36 N6 O	364.295	10.122							46.4	0	level5						up
10.131_422.3397	8.0445	0.3179	0.5862	0.0064	0.085	0.8089	N2:con	C18:pos		C26 H46 O4	422.34	10.131								0	level5						other
10.134_672.5333	0.7389	0.6926	0.8427	0.6832	0.8365	0.6777	N2:con	C18:pos		C35 H74 N6 O2 P2	672.533	10.134								0	level5						other
10.138_457.3769	11.0395	0.2906	0.5653	0.1341	0.36	0.7592	N2:con	C18:pos		C26 H51 N O5	457.377	10.138								0	level5						other
10.139_477.382	0.5194	0.2074	0.4894	0.0537	0.2258	0.9661	N2:con	C18:pos		C29 H51 N O4	477.382	10.139								0	level5						other
10.146_694.5152	0.8384	0.5218	0.7385	0.4742	0.7015	0.7109	N2:con	C18:pos		C41 H77 O2 P3	694.515	10.146								0	level5						other
10.149_766.5754	0.3398	0.27	0.5495	0.2372	0.486	0.824	N2:con	C18:pos		C47 H79 N2 O4 P	766.575	10.149								0	level5						other
10.162_308.2714	0.0482	0.2873	0.5632	0.0013	0.0451	0.7647	N2:con	C18:pos	Ethyl linoleate	C20 H36 O2	308.271	10.162		S4445379		-0.0001	-0.4574			11	level4						other
10.162_404.29	1.2111	0.1035	0.3567	0.0274	0.1615	0.421	N2:con	C18:pos		C22 H47 P3	404.29	10.162								0	level5						other
10.163_178.1723	0.2517	0.6882	0.8412	0.0973	0.3044	0.4942	N2:con	C18:pos		C13 H22	178.172	10.163								0	level5						other
10.164_687.5444	0.6677	0.2097	0.4924	0.015	0.121	0.7553	N2:con	C18:pos		C43 H69 N5 O2	687.544	10.164								0	level5						other
10.168_164.1568	0.4349	0.9836	0.9915	0.8384	0.9221	0.5293	N2:con	C18:pos		C12 H20	164.157	10.168								0	level5						other
10.169_670.4792	5.5059	0.105	0.3589	0.1208	0.3417	0.8244	N2:con	C18:pos		C45 H68 P2	670.479	10.169								0	level5						other
10.171_606.2848	1.0041	0.2308	0.5126	0.2586	0.5072	1.0474	N2:con	C18:pos		C35 H39 N6 O2 P	606.285	10.171								0	level5						other
10.172_665.5238	7.0185	0.0482	0.2569	0.0077	0.0901	0.9894	N2:con	C18:pos		C39 H71 N O7	665.524	10.172								0	level5						other
10.174_311.3187	1.7728	0.032	0.2186	0.0204	0.1391	0.9564	N2:con	C18:pos		C20 H41 N O	311.319	10.174								0	level5						other
10.18_344.3289	2.7956	0.1617	0.4368	0.1804	0.418	1.0895	N2:con	C18:pos	Batilol	C21 H44 O3	344.329	10.18	C13858	S3553		-0.0001	-0.33			2	level4	FA Fatty acyls	FA10 Fatty ethers	Null	Fatty acyls[FA]	NULL	other
10.182_366.3109	2.8689	0.1491	0.4223	0.1484	0.3789	1.1179	N2:con	C18:pos		C19 H38 N6 O	366.311	10.182								0	level5						other
10.192_390.311	1.8897	0.1713	0.4496	0.1208	0.3417	0.9027	N2:con	C18:pos		C19 H43 N4 O2 P	390.311	10.192								0	level5						other
10.195_430.3059	0.7703	0.6719	0.8312	0.1484	0.3789	0.313	N2:con	C18:pos		C24 H49 P3	430.306	10.195								0	level5						other
10.209_598.5177	2.2179	0.0783	0.3118	0.0362	0.1856	0.6973	N2:con	C18:pos		C35 H71 N2 O3 P	598.518	10.209								0	level5						other
10.219_348.2338	0.882	0.491	0.7156	0.3842	0.6286	0.4741	N2:con	C18:pos		C20 H33 N2 O P	348.234	10.219								0	level5						other
10.222_364.2058	0.7655	0.4449	0.6819	0.1086	0.3226	0.5162	N2:con	C18:pos	Flugestone	C21 H29 F O4	364.206	10.222		S223326		0.0008	2.2548			3	level4						other
10.234_398.3396	0.1931	0.9284	0.9634	0.1208	0.3417	0.4578	N2:con	C18:pos	Dilauroyl peroxide	C24 H46 O4	398.34	10.234	C19438	S7485		0	-0.0721			2	level4					NULL	other
10.236_443.3974	0.398	0.7804	0.8907	0.0609	0.2401	0.4505	N2:con	C18:pos		C27 H49 N5	443.397	10.236								0	level5						other
10.243_386.3395	1.0431	0.0749	0.3066	0.003	0.0673	0.7383	N2:con	C18:pos	Mfcd00046761	C23 H46 O4	386.339	10.243		S2497482		-0.0001	-0.1858			6	level4						other
10.246_404.3266	0.32	0.6324	0.806	0.0128	0.1125	0.3847	N2:con	C18:pos		C22 H40 N6 O	404.327	10.246								0	level5						other
10.261_409.3108	2.7777	0.038	0.2369	0.0362	0.1856	1.2697	N2:con	C18:pos			409.311	10.261								0	level5						up
10.263_642.4838	0.5213	0.4225	0.6646	0.0077	0.0901	0.4595	N2:con	C18:pos		C37 H73 O2 P3	642.484	10.263								0	level5						other
10.269_687.5444	2.2141	0.1912	0.4693	0.0537	0.2258	0.6642	N2:con	C18:pos		C41 H74 N3 O3 P	687.544	10.269								0	level5						other
10.278_674.5489	1.113	0.5026	0.724	0.4742	0.7015	0.7732	N2:con	C18:pos		C43 H70 N4 O2	674.549	10.278								0	level5						other
10.294_628.29	3.8499	0.0923	0.338	0.1639	0.3999	0.9091	N2:con	C18:pos	Primary fluorescent chlorophyll catabolite	C35 H40 N4 O7	628.29	10.294	C18098	S21865480		0.0003	0.5192			2	level4					map00860 Porphyrin and chlorophyll metabolism;	other
10.297_534.2634	3.5752	0.0591	0.278	0.0609	0.2401	1.1936	N2:con	C18:pos	Pyropheophorbide a	C33 H34 N4 O3	534.263	10.297	C18064	S10381282		0.0003	0.6201			4	level4	Marine biotoxins	Others	Others	Marine biotoxins	map00860 Porphyrin and chlorophyll metabolism;	other
10.304_667.5395	4.4738	0.0404	0.241	0.002	0.0564	0.8945	N2:con	C18:pos		C38 H74 N3 O4 P	667.539	10.304								0	level5						other
10.307_318.2533	0.4069	0.8454	0.9236	0.9594	0.9794	0.33	N2:con	C18:pos		C17 H30 N6	318.253	10.307								0	level5						other
10.308_322.2871	0.0736	0.9303	0.9644	0.0237	0.1498	0.4573	N2:con	C18:pos	12z,15z-heneicosadienoic acid	C21 H38 O2	322.287	10.308		S4471973		-0.0001	-0.3767			4	level4						other
10.309_394.3599	0.5475	0.4024	0.6499	0.1982	0.44	0.5462	N2:con	C18:pos		C29 H46	394.36	10.309								0	level5						other
10.309_444.3215	0.7882	0.4111	0.6563	0.0537	0.2258	0.3641	N2:con	C18:pos		C23 H44 N2 O6	444.322	10.309								0	level5						other
10.318_581.5388	2.7927	0.1466	0.4193	0.0064	0.085	1.042	N2:con	C18:pos		C36 H71 N O4	581.539	10.318								0	level5						other
10.323_352.334	0.2577	0.286	0.5617	0.0204	0.1391	0.5933	N2:con	C18:pos	22-tricosenoic acid	C23 H44 O2	352.334	10.323		S473411		-0.0001	-0.4235			8	level4						other
10.323_392.3265	1.2415	0.1481	0.421	0.1086	0.3226	0.8884	N2:con	C18:pos		C21 H40 N6 O	392.327	10.323								0	level5						other
10.343_461.4235	0.1804	0.4657	0.699	0.3051	0.5531	0.772	N2:con	C18:pos		C30 H55 N O2	461.423	10.343								0	level5						other
10.344_141.0192	2.1463	0.0126	0.1486	0.0045	0.0781	1.8406	N2:con	C18:pos	Ethanolamine phosphate	C2 H8 N O4 P	141.019	10.344	C00346	BGI261	HMDB0000224	0.0001	0.7787	81.8		2	level2	Organic acids and derivatives	Organic phosphoric acids and derivatives	Phosphate esters	Organic acids	map00564 Glycerophospholipid metabolism; map00600 Sphingolipid metabolism; map01100 Metabolic pathways; map04071 Sphingolipid signaling pathway;	up
10.35_382.2847	0.2322	0.9479	0.9734	0.0414	0.1982	0.4102	N2:con	C18:pos		C20 H39 N4 O P	382.285	10.35								0	level5						other
10.362_763.524	5.042	0.3058	0.5772	0.0237	0.1498	0.6203	N2:con	C18:pos		C42 H74 N3 O7 P	763.524	10.362								0	level5						other
10.362_768.4794	3.9422	0.1386	0.4077	0.0316	0.174	0.8767	N2:con	C18:pos		C46 H64 N4 O6	768.479	10.362								0	level5						other
10.363_377.3294	0.324	0.6967	0.8459	0.0175	0.13	0.3862	N2:con	C18:pos		C24 H43 N O2	377.329	10.363								0	level5						other
10.373_654.4843	7.5075	0.0306	0.2146	0.0204	0.1391	1.4493	N2:con	C18:pos		C38 H73 O2 P3	654.484	10.373								0	level5						up
10.392_426.3864	0.2304	0.2866	0.5624	0.6098	0.7925	0.8284	N2:con	C18:pos	1916451	C30 H50 O	426.386	10.392	C08626	S82597		0.0002	0.4773			56	level4	Terpenoids	Triterpenoids (C30)	Hopanes	Terpenoids	NULL	other
10.411_511.3793	0.4965	0.4525	0.6881	0.0175	0.13	0.8396	N2:con	C18:pos		C29 H54 N O4 P	511.379	10.411								0	level5						other
10.417_953.6096	2.536	0.2135	0.4968	0.0128	0.1125	0.8958	N2:con	C18:pos		C59 H90 N O3 P3	953.61	10.417								0	level5						other
10.417_958.5649	2.4943	0.0975	0.3481	0.015	0.121	1.2496	N2:con	C18:pos		C50 H89 O11 P3	958.565	10.417								0	level5						other
10.418_438.3711	0.9584	0.4398	0.6782	0.1804	0.418	0.3075	N2:con	C18:pos		C28 H46 N4	438.371	10.418								0	level5						other
10.43_392.3268	4.9446	0.0213	0.1833	0.0473	0.2104	1.5012	N2:con	C18:pos		C21 H40 N6 O	392.327	10.43								0	level5						up
10.437_401.3294	0.441	0.8554	0.9293	0.0869	0.288	0.3823	N2:con	C18:pos		C20 H44 N5 O P	401.329	10.437								0	level5						other
10.447_669.5554	3.6031	0.0262	0.2008	0.002	0.0564	0.9795	N2:con	C18:pos		C39 H75 N O7	669.555	10.447								0	level5						other
10.447_674.5102	4.8659	0.0481	0.2564	0.0037	0.073	0.9571	N2:con	C18:pos		C38 H77 O3 P3	674.51	10.447								0	level5						other
10.453_430.3812	0.6664	0.4031	0.6501	0.2586	0.5072	0.8293	N2:con	C18:pos	Alpha-tocopherol	C29 H50 O2	430.381	10.453	C02477	BGI157	HMDB0001893	0.0002	0.3589	6.7		7	level3	Vitamins and Cofactors	Vitamins	Fat-soluble vitamins [Fig]	Vitamins	map00130 Ubiquinone and other terpenoid-quinone biosynthesis; map01100 Metabolic pathways; map04216 Ferroptosis; map04977 Vitamin digestion and absorption;	other
10.461_656.4997	2.4861	0.0399	0.2403	0.0609	0.2401	1.1422	N2:con	C18:pos		C41 H68 O6	656.5	10.461								0	level5						up
10.465_630.4857	4.174	0.2019	0.4832	0.1086	0.3226	0.7748	N2:con	C18:pos		C38 H67 N2 O3 P	630.486	10.465								0	level5						other
10.485_689.5602	3.6297	0.2487	0.5295	0.0869	0.288	0.5964	N2:con	C18:pos		C43 H71 N5 O2	689.56	10.485								0	level5						other
10.488_570.3902	2.9173	0.0342	0.2258	0.0175	0.13	1.2418	N2:con	C18:pos	[8-formyl-5-methoxy-2-methyl-2-(4-methyl-2-oxo-3-penten-1-yl)-3,4-dihydro-2h-chromen-7-yl]methyl palmitate	C35 H54 O6	570.39	10.488		S9932452	HMDB0039593	-0.0018	-3.1555			2	level4	Organoheterocyclic compounds	Benzopyrans	1-benzopyrans	1-benzopyrans		up
10.514_394.3422	3.7064	0.0894	0.334	0.0473	0.2104	1.0506	N2:con	C18:pos		C21 H42 N6 O	394.342	10.514								0	level5						other
10.531_596.4059	4.4823	0.0196	0.177	0.015	0.121	1.619	N2:con	C18:pos		C34 H63 O2 P3	596.406	10.531								0	level5						up
10.552_420.3581	3.7192	0.0325	0.22	0.0128	0.1125	1.2757	N2:con	C18:pos		C21 H49 N4 O2 P	420.358	10.552								0	level5						up
10.558_428.3655	0.6275	0.4295	0.6698	0.5744	0.7689	0.8584	N2:con	C18:pos	(3beta,24r,24'r)-fucosterol epoxide	C29 H48 O2	428.365	10.558	C03910	S389152		0.0001	0.2591			9	level4	ST Sterol Lipids	ST01 Sterols	ST0104 Stigmasterols and C24-ethyl derivatives	Sterol lipids[ST]	NULL	other
10.558_447.384	0.8262	0.2355	0.5166	0.3302	0.5778	0.9404	N2:con	C18:pos		C27 H49 N3 O2	447.384	10.558								0	level5						other
10.558_468.3581	0.68	0.4929	0.717	0.54	0.7459	0.8438	N2:con	C18:pos	Dehydroeburicoic acid	C31 H48 O3	468.358	10.558	C16950	S26344258		-0.0022	-4.7533			10	level4					NULL	other
10.56_491.4342	0.6922	0.6187	0.7979	0.4742	0.7015	0.6244	N2:con	C18:pos		C25 H58 N5 O2 P	491.434	10.56								0	level5						other
10.572_404.3268	7.048	0.0322	0.2196	0.0037	0.073	1.7018	N2:con	C18:pos		C20 H45 N4 O2 P	404.327	10.572								0	level5						up
10.579_436.3531	2.8244	0.0185	0.1734	0.0064	0.085	1.5347	N2:con	C18:pos		C23 H44 N6 O2	436.353	10.579								0	level5						up
10.586_656.4998	6.1359	0.0504	0.2611	0.0414	0.1982	1.2942	N2:con	C18:pos		C36 H68 N2 O8	656.5	10.586								0	level5						other
10.615_499.3599	0.2385	0.8116	0.9063	0.0473	0.2104	0.2811	N2:con	C18:pos		C26 H49 N3 O6	499.36	10.615								0	level5						other
10.63_548.2793	16.6617	0.0768	0.3096	0.0274	0.1615	1.234	N2:con	C18:pos		C28 H45 N4 O P S2	548.279	10.63								0	level5						other
10.638_791.5558	2.601	0.1471	0.4202	0.0064	0.085	1.0981	N2:con	C18:pos		C45 H77 N O10	791.556	10.638								0	level5						other
10.639_796.5111	2.7763	0.0667	0.2936	0.0108	0.1046	1.4269	N2:con	C18:pos		C40 H77 O13 P	796.511	10.639								0	level5						other
10.64_584.4059	6.5496	0.0265	0.201	0.0175	0.13	1.6534	N2:con	C18:pos		C33 H63 O2 P3	584.406	10.64								0	level5						up
10.644_382.3599	5.1707	0.0254	0.199	0.015	0.121	1.6097	N2:con	C18:pos		C28 H46	382.36	10.644								0	level5						up
10.646_350.3184	0.1471	0.9494	0.9741	0.0473	0.2104	0.4638	N2:con	C18:pos		C23 H42 O2	350.318	10.646								0	level5						other
10.654_526.4502	0.2703	0.5624	0.7639	0.8384	0.9221	0.4133	N2:con	C18:pos		C34 H58 N2 O2	526.45	10.654								0	level5						other
10.656_575.4917	2.2528	0.238	0.5196	0.443	0.6796	1.0093	N2:con	C18:pos		C35 H66 N3 O P	575.492	10.656								0	level5						other
10.658_580.4473	2.6815	0.2847	0.5603	0.5744	0.7689	1.0093	N2:con	C18:pos		C33 H60 N2 O6	580.447	10.658								0	level5						other
10.659_558.4653	2.5075	0.259	0.5408	0.4742	0.7015	0.9792	N2:con	C18:pos		C35 H63 N2 O P	558.465	10.659								0	level5						other
10.66_401.342	0.3449	0.9195	0.9585	0.7211	0.8577	0.7152	N2:con	C18:pos		C23 H48 N O2 P	401.342	10.66								0	level5						other
10.665_481.5225	0.3177	0.8644	0.9329	0.0687	0.2559	0.3981	N2:con	C18:pos		C32 H67 N O	481.522	10.665								0	level5						other
10.669_658.5159	3.9176	0.0684	0.2955	0.0274	0.1615	1.0358	N2:con	C18:pos		C41 H70 O6	658.516	10.669								0	level5						other
10.683_482.4237	1.4771	0.0078	0.1227	0.0092	0.0977	0.545	N2:con	C18:pos	Behenic acid tryptamide	C32 H54 N2 O	482.424	10.683		S8486510	HMDB0038961	0.0001	0.2257			1	level4	Organoheterocyclic compounds	Indoles and derivatives	Indoles	Indoles		other
10.683_641.5959	1.0458	0.2102	0.493	0.0362	0.1856	0.3638	N2:con	C18:pos		C40 H75 N5 O	641.596	10.683								0	level5						other
10.684_546.5018	0.6916	0.5014	0.7232	0.0869	0.288	0.3602	N2:con	C18:pos		C35 H67 N2 P	546.502	10.684								0	level5						other
10.685_669.534	0.4883	0.9795	0.9901	0.3302	0.5778	0.5146	N2:con	C18:pos		C43 H67 N5 O	669.534	10.685								0	level5						other
10.686_627.5802	0.6947	0.7062	0.8509	0.2586	0.5072	0.3378	N2:con	C18:pos		C39 H73 N5 O	627.58	10.686								0	level5						other
10.715_632.5022	9.8186	0.0878	0.3309	0.0175	0.13	0.9293	N2:con	C18:pos		C38 H69 N2 O3 P	632.502	10.715								0	level5						other
10.718_408.3758	1.002	0.6883	0.8412	0.2812	0.5296	0.4252	N2:con	C18:pos	15-cis-4,4'-diapophytoene	C30 H48	408.376	10.718	C16144	S26332853		0.0002	0.4132			1	level4	PR Prenol Lipids	PR01 Isoprenoids	PR0107 C40 isoprenoids (tetraterpenes)	Prenol lipids[PR]		other
10.722_709.5293	0.5529	0.6003	0.7866	0.0973	0.3044	0.4428	N2:con	C18:pos		C45 H67 N5 O2	709.529	10.722								0	level5						other
10.739_671.5497	0.6702	0.457	0.692	0.0204	0.1391	0.4632	N2:con	C18:pos		C43 H69 N5 O	671.55	10.739								0	level5						other
10.745_649.5288	13.9609	0.1708	0.4492	0.0362	0.1856	0.7792	N2:con	C18:pos		C38 H72 N3 O3 P	649.529	10.745								0	level5						other
10.748_625.5647	0.734	0.4487	0.6851	0.0237	0.1498	0.3372	N2:con	C18:pos		C42 H75 N S	625.565	10.748								0	level5						other
10.748_654.4841	7.9009	0.1188	0.3787	0.0175	0.13	0.8706	N2:con	C18:pos		C36 H66 N2 O8	654.484	10.748								0	level5						other
10.749_438.3865	1.2153	0.2069	0.4887	0.1484	0.3789	0.9223	N2:con	C18:pos	(3beta,8xi,9xi,17xi,20s,22e,24r)-24-methyl-9,19-cyclolanosta-22,25-dien-3-ol	C31 H50 O	438.387	10.749		S4445211		0.0003	0.6982			1	level4						other
10.77_396.3757	6.4983	0.0124	0.1478	0.0054	0.0812	1.9092	N2:con	C18:pos		C29 H48	396.376	10.77								0	level5						up
10.77_598.4216	5.5312	0.0172	0.1693	0.0077	0.0901	1.8246	N2:con	C18:pos	[8-formyl-5-methoxy-2-methyl-2-(4-methyl-2-oxo-3-penten-1-yl)-3,4-dihydro-2h-chromen-7-yl]methyl stearate	C37 H58 O6	598.422	10.77		S8524003	HMDB0039594	-0.0017	-2.8229			2	level4	Organoheterocyclic compounds	Benzopyrans	1-benzopyrans	1-benzopyrans		up
10.771_593.4663	6.9384	0.0279	0.2055	0.0128	0.1125	1.712	N2:con	C18:pos		C34 H64 N3 O3 P	593.466	10.771								0	level5						up
10.784_737.543	1.105	0.4098	0.6553	0.1639	0.3999	0.8093	N2:con	C18:pos		C42 H75 N O9	737.543	10.784								0	level5						other
10.793_609.4243	1.2765	0.3288	0.5948	0.3051	0.5531	1.028	N2:con	C18:pos		C28 H60 N5 O7 P	609.424	10.793								0	level5						other
10.806_749.5425	0.9262	0.2253	0.5075	0.0316	0.174	0.4148	N2:con	C18:pos		C41 H78 N5 O P3	749.543	10.806								0	level5						other
10.818_669.5341	0.5715	0.7531	0.8763	0.0869	0.288	0.4605	N2:con	C18:pos		C41 H72 N3 O2 P	669.534	10.818								0	level5						other
10.83_551.492	6.0372	0.0948	0.3425	0.0869	0.288	1.1559	N2:con	C18:pos		C33 H66 N3 O P	551.492	10.83								0	level5						other
10.84_396.3393	2.0636	0.3583	0.6166	0.2586	0.5072	0.501	N2:con	C18:pos	Vitamin d2	C28 H44 O	396.339	10.84	C05441	BGI566	HMDB0000900	0.0001	0.1642	46.4		16	level3	Vitamins and Cofactors	Vitamins	Fat-soluble vitamins [Fig]	Vitamins	map00100 Steroid biosynthesis; map01100 Metabolic pathways;	other
10.84_936.5812	1.4754	0.063	0.2869	0.0077	0.0901	1.2072	N2:con	C18:pos		C48 H91 O11 P3	936.581	10.84								0	level5						other
10.859_962.5963	1.9658	0.2252	0.5073	0.0237	0.1498	0.8451	N2:con	C18:pos		C48 H86 N2 O17	962.596	10.859								0	level5						other
10.896_680.536	0.7859	0.2502	0.5313	0.0054	0.0812	0.9462	N2:con	C18:pos	2-hydroxy-3-[(11z,14z)-11,14-nonadecadienoyloxy]propyl (4z,7z,10z,13z,16z)-4,7,10,13,16-docosapentaenoate	C44 H72 O5	680.536	10.896		S35028406		-0.0019	-2.8591			6	level4						other
10.899_415.3576	0.4902	0.7149	0.8555	0.9188	0.9592	0.8142	N2:con	C18:pos		C24 H50 N O2 P	415.358	10.899								0	level5						other
10.911_582.4631	4.1288	0.0912	0.3369	0.0774	0.2711	1.0486	N2:con	C18:pos		C38 H62 O4	582.463	10.911								0	level5						other
10.914_577.5076	3.9319	0.0761	0.3087	0.0687	0.2559	1.3289	N2:con	C18:pos		C30 H68 N5 O3 P	577.508	10.914								0	level5						other
10.925_663.5448	0.6061	0.2688	0.548	0.0414	0.1982	0.7556	N2:con	C18:pos		C40 H73 N O6	663.545	10.925								0	level5						other
10.946_671.5496	0.2428	0.7692	0.8849	0.54	0.7459	0.654	N2:con	C18:pos		C42 H73 N O5	671.55	10.946								0	level5						other
10.954_636.512	0.2754	0.5231	0.7395	0.0175	0.13	0.5324	N2:con	C18:pos		C38 H64 N6 O2	636.512	10.954								0	level5						other
10.963_669.5342	0.788	0.385	0.6363	0.0537	0.2258	0.6798	N2:con	C18:pos		C39 H75 N O5 S	669.534	10.963								0	level5						other
10.964_652.5075	0.6428	0.4921	0.7165	0.0869	0.288	0.555	N2:con	C18:pos	(2s)-1-[(9z)-9-heptadecenoyloxy]-3-hydroxy-2-propanyl (4z,7z,10z,13z,16z,19z)-4,7,10,13,16,19-docosahexaenoate	C42 H68 O5	652.508	10.964		S7822811		0.0008	1.2208			5	level4						other
10.977_448.3894	4.0626	0.0023	0.075	0.001	0.0423	1.6973	N2:con	C18:pos		C24 H52 N2 O5	448.389	10.977								0	level5						up
10.98_689.5601	7.1969	0.1616	0.4366	0.0204	0.1391	1.0047	N2:con	C18:pos		C41 H76 N3 O3 P	689.56	10.98								0	level5						other
10.985_625.5287	6.5445	0.0664	0.2929	0.0362	0.1856	0.9964	N2:con	C18:pos		C38 H67 N5 O2	625.529	10.985								0	level5						other
10.985_630.4842	8.9988	0.1042	0.3579	0.0204	0.1391	0.8502	N2:con	C18:pos		C39 H66 O6	630.484	10.985								0	level5						other
10.986_594.17	10.6075	0.4324	0.6712	0.2812	0.5296	0.7137	N2:con	C18:pos			594.17	10.986								0	level5						other
10.986_595.1772	7.571	0.4383	0.6764	0.2586	0.5072	0.6843	N2:con	C18:pos		C25 H39 Cl N O9 P S	595.177	10.986								0	level5						other
11.006_464.3844	5.769	0.0131	0.1505	0.0077	0.0901	1.4626	N2:con	C18:pos		C25 H48 N6 O2	464.384	11.006								0	level5						up
11.019_553.5074	6.3179	0.2468	0.5276	0.1639	0.3999	0.9339	N2:con	C18:pos		C34 H67 N O4	553.507	11.019								0	level5						other
11.02_359.2907	0.4618	0.6579	0.8224	0.0414	0.1982	0.4757	N2:con	C18:pos		C17 H37 N5 O3	359.291	11.02								0	level5						other
11.026_541.5079	1.5683	0.3749	0.6302	0.0774	0.2711	0.6771	N2:con	C18:pos		C32 H68 N3 O P	541.508	11.026								0	level5						other
11.04_583.4944	1.2234	0.3948	0.644	0.1804	0.418	0.7837	N2:con	C18:pos		C38 H65 N O3	583.494	11.04								0	level5						other
11.044_651.5445	10.8035	0.2643	0.5448	0.0973	0.3044	0.6438	N2:con	C18:pos		C39 H73 N O6	651.544	11.044								0	level5						other
11.045_561.5125	1.3741	0.3827	0.6355	0.1982	0.44	0.7026	N2:con	C18:pos		C35 H68 N3 P	561.513	11.045								0	level5						other
11.047_656.4998	5.9281	0.161	0.4358	0.1086	0.3226	0.7837	N2:con	C18:pos		C37 H64 N6 O4	656.5	11.047								0	level5						other
11.064_384.3393	1.532	0.9459	0.9727	0.8785	0.9428	0.3607	N2:con	C18:pos	Cholest-4-en-3-one	C27 H44 O	384.339	11.064	C00599	MReference-231	HMDB0000921	0	0.1023	47	90.9	28	level2	Lipids and lipid-like molecules	Steroids and steroid derivatives	Cholestane steroids	Steroids and derivatives		other
11.065_429.3972	1.3997	0.7062	0.8509	0.6098	0.7925	0.4086	N2:con	C18:pos		C29 H51 N O	429.397	11.065								0	level5						other
11.068_443.4127	0.842	0.6587	0.8225	0.2372	0.486	0.4073	N2:con	C18:pos		C30 H53 N O	443.413	11.068								0	level5						other
11.07_673.5651	0.398	0.4325	0.6712	0.0037	0.073	0.5536	N2:con	C18:pos		C41 H76 N3 O2 P	673.565	11.07								0	level5						other
11.07_711.5449	0.4558	0.6208	0.799	0.0537	0.2258	0.4403	N2:con	C18:pos		C44 H73 N O6	711.545	11.07								0	level5						other
11.084_695.5496	6.7484	0.0253	0.1983	0.0077	0.0901	1.4512	N2:con	C18:pos		C48 H73 N S	695.55	11.084								0	level5						up
11.121_441.382	1.7048	0.4672	0.6999	0.2372	0.486	0.8575	N2:con	C18:pos		C27 H47 N5	441.382	11.121								0	level5						other
11.127_429.3733	1.6067	0.1777	0.455	0.3051	0.5531	1.2235	N2:con	C18:pos	[similar to: d-α-tocopherol; δmass: -1.0077 da]		429.373	11.127								0	level5						other
11.128_938.5968	2.4086	0.2554	0.5374	0.0362	0.1856	0.8238	N2:con	C18:pos		C48 H93 O11 P3	938.597	11.128								0	level5						other
11.132_933.6416	2.7606	0.1811	0.4583	0.0128	0.1125	0.7849	N2:con	C18:pos		C53 H92 N O10 P	933.642	11.132								0	level5						other
11.155_509.554	0.267	0.8017	0.9007	0.0414	0.1982	0.409	N2:con	C18:pos		C34 H71 N O	509.554	11.155								0	level5						other
11.168_671.5495	1.2639	0.1924	0.4708	0.0414	0.1982	0.9752	N2:con	C18:pos		C42 H73 N O5	671.549	11.168								0	level5						other
11.17_569.5386	3.0263	0.0431	0.245	0.0077	0.0901	1.3218	N2:con	C18:pos		C34 H72 N3 O P	569.539	11.17								0	level5						up
11.179_580.4472	0.8457	0.7125	0.8545	0.3051	0.5531	0.4386	N2:con	C18:pos		C34 H56 N6 O2	580.447	11.179								0	level5						other
11.182_482.4128	6.5103	0.0274	0.2032	0.0054	0.0812	1.5954	N2:con	C18:pos		C33 H54 O2	482.413	11.182								0	level5						up
11.202_596.5384	2.5346	0.4806	0.7092	0.0537	0.2258	0.5272	N2:con	C18:pos	Mfcd00079234	C37 H72 O5	596.538	11.202		S2814829		0.0004	0.6668			193	level4						other
11.203_641.5962	2.4361	0.3646	0.6215	0.0537	0.2258	0.5364	N2:con	C18:pos		C38 H80 N3 O2 P	641.596	11.203								0	level5						other
11.217_647.5496	0.751	0.375	0.6303	0.0869	0.288	0.7831	N2:con	C18:pos		C34 H74 N5 O4 P	647.55	11.217								0	level5						other
11.223_594.4632	1.1739	0.4901	0.7149	0.3302	0.5778	0.8277	N2:con	C18:pos		C36 H69 P3	594.463	11.223								0	level5						other
11.226_589.5077	1.0817	0.5595	0.7622	0.413	0.6528	0.856	N2:con	C18:pos		C37 H67 N O4	589.508	11.226								0	level5						other
11.231_401.3658	0.413	0.8148	0.9078	0.0774	0.2711	0.5708	N2:con	C18:pos	(5z,8z,11z,14z)-16,16-dimethyl-n-propyl-5,8,11,14-docosatetraenamide	C27 H47 N O	401.366	11.231		S4446548		0	0.1008	23		1	level4						other
11.254_632.4997	4.6972	0.2385	0.5203	0.2171	0.4623	0.6395	N2:con	C18:pos		C36 H75 O2 P3	632.5	11.254								0	level5						other
11.275_721.5208	1.545	0.0076	0.1209	0.0077	0.0901	0.8346	N2:con	C18:pos		C44 H73 N3 O P2	721.521	11.275								0	level5						other
11.277_662.4473	1.5477	0.0211	0.1833	0.0362	0.1856	0.7987	N2:con	C18:pos		C43 H59 N4 P	662.447	11.277								0	level5						other
11.296_590.4682	0.3608	0.9405	0.97	0.1982	0.44	0.7049	N2:con	C18:pos		C36 H58 N6 O	590.468	11.296								0	level5						other
11.298_550.4758	0.3862	0.9679	0.9843	0.1804	0.418	0.7492	N2:con	C18:pos		C38 H62 O2	550.476	11.298								0	level5						other
11.303_368.3443	4.0537	0.0049	0.1023	0.0092	0.0977	1.8432	N2:con	C18:pos		C27 H44	368.344	11.303								0	level5						up
11.306_678.5202	0.4394	0.616	0.7962	0.0128	0.1125	0.5575	N2:con	C18:pos	2-hydroxy-3-[(9z,12z)-9,12-nonadecadienoyloxy]propyl (4z,7z,10z,13z,16z,19z)-4,7,10,13,16,19-docosahexaenoate	C44 H70 O5	678.52	11.306		S35028389		-0.0021	-3.0587			3	level4						other
11.307_673.5649	0.3353	0.6578	0.8224	0.2586	0.5072	0.6035	N2:con	C18:pos		C41 H76 N3 O2 P	673.565	11.307								0	level5						other
11.308_601.5052	9.6083	0.0041	0.0965	0.0002	0.0271	1.9438	N2:con	C18:pos		C32 H68 N5 O3 P	601.505	11.308								0	level5						up
11.315_611.5491	1.7876	0.1969	0.4763	0.0128	0.1125	0.5777	N2:con	C18:pos		C37 H73 N O5	611.549	11.315								0	level5						other
11.317_532.4474	6.0497	0.0287	0.2084	0.001	0.0423	1.489	N2:con	C18:pos		C29 H60 N2 O6	532.447	11.317								0	level5						up
11.333_671.5497	0.8538	0.4237	0.6658	0.3842	0.6286	0.7147	N2:con	C18:pos		C36 H74 N5 O4 P	671.55	11.333								0	level5						other
11.335_653.5603	9.8662	0.1834	0.4608	0.0316	0.174	0.7911	N2:con	C18:pos		C38 H76 N3 O3 P	653.56	11.335								0	level5						other
11.347_658.5155	3.2486	0.4045	0.6512	0.0687	0.2559	0.5389	N2:con	C18:pos		C38 H77 O2 P3	658.515	11.347								0	level5						other
11.354_654.5228	0.7985	0.3584	0.6166	0.1208	0.3417	0.7976	N2:con	C18:pos	(2s)-1-(heptadecanoyloxy)-3-hydroxy-2-propanyl (4z,7z,10z,13z,16z,19z)-4,7,10,13,16,19-docosahexaenoate	C42 H70 O5	654.523	11.354		S7822800		0.0005	0.7277			9	level4						other
11.371_368.3443	1.0542	0.4416	0.6794	0.3302	0.5778	0.7597	N2:con	C18:pos		C27 H44	368.344	11.371								0	level5						other
11.386_631.5182	27.0894	0.038	0.2369	0.0025	0.0626	1.3401	N2:con	C18:pos		C38 H70 N3 O2 P	631.518	11.386								0	level5						up
11.387_386.3549	1.5583	0.0587	0.2774	0.0774	0.2711	1.4417	N2:con	C18:pos	Cholest-5-en-3-ol	C27 H46 O	386.355	11.387		S9200676		0	0.0722			19	level4						other
11.422_281.244	0.2587	0.8235	0.9125	0.0869	0.288	0.3982	N2:con	C18:pos	[similar to: palmitoleic acid; δmass: 27.0194 da]		281.244	11.422								0	level5						other
11.425_408.3369	1.4346	0.55	0.7555	0.0609	0.2401	0.8746	N2:con	C18:pos		C23 H45 N4 P	408.337	11.425								0	level5						other
11.434_585.5102	2.4232	0.5644	0.7645	0.3302	0.5778	0.5927	N2:con	C18:pos		C32 H68 N5 O2 P	585.51	11.434								0	level5						other
11.439_582.4628	0.2566	0.9167	0.9567	0.8785	0.9428	0.5935	N2:con	C18:pos		C38 H62 O4	582.463	11.439								0	level5						other
11.443_608.4785	0.2247	0.5228	0.7392	0.3051	0.5531	0.5999	N2:con	C18:pos		C37 H71 P3	608.479	11.443								0	level5						other
11.447_560.4809	0.2488	0.9151	0.9562	0.3565	0.6031	0.4916	N2:con	C18:pos		C36 H64 O4	560.481	11.447								0	level5						other
11.464_577.5076	0.3647	0.773	0.8874	0.0774	0.2711	0.4169	N2:con	C18:pos		C36 H67 N O4	577.508	11.464								0	level5						other
11.478_469.4133	6.8188	0.209	0.4915	0.0869	0.288	1.09	N2:con	C18:pos		C28 H55 N O4	469.413	11.478								0	level5						other
11.71_673.565	5.3988	0.0657	0.2921	0.0092	0.0977	1.4095	N2:con	C18:pos		C42 H75 N O5	673.565	11.71								0	level5						other
11.737_598.4968	3.7631	0.1514	0.4249	0.0316	0.174	0.8568	N2:con	C18:pos		C38 H67 N2 O P	598.497	11.737								0	level5						other
11.751_592.4836	0.5278	0.5621	0.7638	0.0774	0.2711	0.7809	N2:con	C18:pos		C40 H64 O3	592.484	11.751								0	level5						other
11.756_552.4914	0.5222	0.691	0.8422	0.0609	0.2401	0.6525	N2:con	C18:pos		C35 H68 O2 S	552.491	11.756								0	level5						other
11.764_647.5497	1.0013	0.1729	0.451	0.0473	0.2104	1.0328	N2:con	C18:pos		C39 H74 N3 O2 P	647.55	11.764								0	level5						other
11.773_661.5652	5.1269	0.0806	0.3177	0.0175	0.13	0.9731	N2:con	C18:pos		C45 H75 N S	661.565	11.773								0	level5						other
11.794_633.5338	6.4878	0.1176	0.3769	0.0537	0.2258	1.1871	N2:con	C18:pos		C38 H72 N3 O2 P	633.534	11.794								0	level5						other
11.83_673.5649	1.0895	0.2196	0.5021	0.0414	0.1982	1.1406	N2:con	C18:pos		C42 H75 N O5	673.565	11.83								0	level5						other
11.852_607.5547	0.5014	0.4989	0.7214	0.0362	0.1856	0.5237	N2:con	C18:pos		C37 H74 N3 O P	607.555	11.852								0	level5						other
11.855_263.2329	0.4327	0.4877	0.7136	0.443	0.6796	0.411	N2:con	C18:pos		C11 H29 N5 O2	263.233	11.855								0	level5						other
11.855_562.4966	0.1557	0.9309	0.9649	0.0869	0.288	0.4239	N2:con	C18:pos		C36 H66 O4	562.497	11.855								0	level5						other
11.859_244.2189	0.4882	0.8408	0.9209	0.1804	0.418	0.4093	N2:con	C18:pos		C18 H28	244.219	11.859								0	level5						other
11.865_584.4784	0.1881	0.9271	0.9625	0.2586	0.5072	0.4283	N2:con	C18:pos		C34 H60 N6 O2	584.478	11.865								0	level5						other
11.889_589.5077	2.9778	0.613	0.7937	0.3051	0.5531	0.4867	N2:con	C18:pos		C36 H68 N3 O P	589.508	11.889								0	level5						other
11.896_594.4632	1.515	0.912	0.9552	0.3051	0.5531	0.5471	N2:con	C18:pos		C35 H58 N6 O2	594.463	11.896								0	level5						other
[truncated: 8,016 more rows]

## Sheet: Supplementary table 5
Compound.ID	ratio	t.test_p.value	t.test_p.value_BHcorrect	wilcox.test_p.value	wilcox.test_p.value_BHcorrect	VIP	sample	LCplatform	Name	Formula	Molecular.Weight	Actual.RT	KEGG.ID	mzCloud.ID..ChemSpider.ID	HMDB.ID	DeltaMass..Da.	DeltaMass..ppm.	mzVault.Best.Match	mzCloud.Best.Match	ChemSpider.Results	level	Super.class	Class	Sub.class	Family	Pathway	label
0.54_649.2096	13.7685	0.1088	0.3725	0.0414	0.2021	1.3139	N2:con	C18:neg		C29 H35 N3 O14	649.21	0.54								0	level5						other
0.546_321.0697	3.466	0.0294	0.2113	0.0175	0.1409	1.286	N2:con	C18:neg	N-[3-carboxy-2-(carboxymethyl)-2-hydroxypropanoyl]glutamic acid	C11 H15 N O10	321.07	0.546		S19992713	HMDB0013220	0.0001	0.3657			1	level4	Organic acids and derivatives	Carboxylic acids and derivatives	Amino acids, peptides, and analogues	Amino acids, peptides, and analogues		up
0.546_419.1178	8.6826	0.2767	0.5447	0.3565	0.5965	1.0769	N2:con	C18:neg		C15 H21 N3 O11	419.118	0.546								0	level5						other
0.551_373.998	0.0099	0.1108	0.3735	0.3051	0.5524	0.8768	N2:con	C18:neg	Bromhexine	C14 H20 Br2 N2	373.998	0.551		S2348		-0.0013	-3.5415			1	level4						other
0.553_554.056	0.3575	0.5712	0.765	0.2812	0.528	0.6214	N2:con	C18:neg		C12 H29 O18 P3	554.056	0.553								0	level5						other
0.554_294.0586	0.7075	0.8124	0.9116	0.6098	0.7888	0.3386	N2:con	C18:neg		C10 H14 O10	294.059	0.554								0	level5						other
0.555_236.0531	1.0008	0.9707	0.9882	0.7597	0.8781	0.6154	N2:con	C18:neg		C8 H12 O8	236.053	0.555								0	level5						other
0.555_276.048	1.6348	0.2161	0.4887	0.2812	0.528	0.7459	N2:con	C18:neg		C10 H12 O9	276.048	0.555								0	level5						other
0.555_528.0957	5.3637	0.2147	0.4886	0.1982	0.4396	1.4803	N2:con	C18:neg		C18 H24 O18	528.096	0.555								0	level5						other
0.556_250.0323	1.7416	0.3119	0.573	0.2812	0.528	1.0226	N2:con	C18:neg	Allyl (2e)-3-(allylsulfanyl)-2-propen-1-yl sulfate	C9 H14 O4 S2	250.032	0.556		S9153086	HMDB0039464	-0.0011	-4.3182			1	level4	Organic acids and derivatives	Organic sulfuric acids and derivatives	Sulfuric acid esters	Organic acids		other
0.556_291.9922	0.3131	0.176	0.4494	0.1982	0.4396	0.7863	N2:con	C18:neg		C6 H12 O9 S2	291.992	0.556								0	level5						other
0.557_277.9765	0.3023	0.0623	0.2973	0.0414	0.2021	1.2405	N2:con	C18:neg		C5 H10 O9 S2	277.976	0.557								0	level5						other
0.558_305.9716	0.3507	0.2361	0.5074	0.3051	0.5524	0.8095	N2:con	C18:neg		C6 H10 O10 S2	305.972	0.558								0	level5						other
0.558_377.1073	0.965	0.2128	0.4872	0.1208	0.3397	1.0504	N2:con	C18:neg		C13 H19 N3 O10	377.107	0.558								0	level5						other
0.559_289.9766	0.333	0.1647	0.438	0.1804	0.4211	0.8844	N2:con	C18:neg		C6 H10 O9 S2	289.977	0.559								0	level5						other
0.56_348.0696	2.2355	0.5974	0.7829	0.6832	0.8294	1.3306	N2:con	C18:neg		C14 H12 N4 O7	348.07	0.56								0	level5						other
0.563_304.0906	2.207	0.8482	0.9306	0.8785	0.9452	0.3975	N2:con	C18:neg	N-acetyl-1-aspartylglutamic acid	C11 H16 N2 O8	304.091	0.563	C12270	MReference-505	HMDB0001067	0	-0.1128		81.8	3	level2	Organic acids and derivatives	Carboxylic acids and derivatives	Amino acids, peptides, and analogues	Amino acids, peptides, and analogues	map00250 Alanine, aspartate and glutamate metabolism; map01100 Metabolic pathways; map04080 Neuroactive ligand-receptor interaction;	other
0.565_318.1063	0.8452	0.3565	0.6108	0.2372	0.4839	0.4634	N2:con	C18:neg		C13 H14 N6 O4	318.106	0.565								0	level5						other
0.569_208.0219	1.1181	0.7011	0.8492	0.7988	0.8999	0.4483	N2:con	C18:neg	Hydroxycitric acid	C6 H8 O8	208.022	0.569		S110439	HMDB0031159	0	-0.1005			1	level4	Organic acids and derivatives	Carboxylic acids and derivatives	Tricarboxylic acids and derivatives	Organic acids		other
0.575_255.9888	1.1104	0.157	0.4292	0.1639	0.3972	0.8442	N2:con	C18:neg	L-ascorbic acid 2-sulfate	C6 H8 O9 S	255.989	0.575		MReference-1310		-0.0002	-0.5983		72.4	3	level2						other
0.576_370.0749	3.0315	0.3681	0.6197	0.443	0.6688	1.2928	N2:con	C18:neg	Digalacturonic acid	C12 H18 O13	370.075	0.576	C02273	S388760	HMDB0039721	0.0002	0.4648			3	level4	Organic oxygen compounds	Organooxygen compounds	Carbohydrates and carbohydrate conjugates	Carbohydrates	map00040 Pentose and glucuronate interconversions; map01100 Metabolic pathways; map02010 ABC transporters;	other
0.578_222.0375	2.1232	0.135	0.4061	0.0609	0.244	0.799	N2:con	C18:neg		C7 H10 O8	222.037	0.578								0	level5						other
0.579_237.0306	4.2395	0.1268	0.3952	0.1982	0.4396	0.9724	N2:con	C18:neg	2-[(2-amino-2-carboxyethyl)thio]butanedioic acid	C7 H11 N O6 S	237.031	0.579		S148313	HMDB0029418	-0.0001	-0.4232			1	level4	Organic acids and derivatives	Carboxylic acids and derivatives	Amino acids, peptides, and analogues	Amino acids, peptides, and analogues		other
0.579_319.1017	0.7479	0.1233	0.3891	0.0414	0.2021	1.1537	N2:con	C18:neg	(11s,13s)-3-amino-14-(hydroxymethyl)-8,10-dioxa-2,4-diazatetracyclo[7.3.1.1~7,11~.0~1,6~]tetradec-3-ene-5,9,12,13,14-pentol	C11 H17 N3 O8	319.102	0.579		S4445240		0.0001	0.419			1	level4						other
0.58_238.0146	0.9389	0.9946	0.999	0.6461	0.8099	0.591	N2:con	C18:neg		C7 H10 O7 S	238.015	0.58								0	level5						other
0.58_323.0854	0.3918	0.4498	0.6792	0.7211	0.8547	0.5735	N2:con	C18:neg		C11 H17 N O10	323.085	0.58								0	level5						other
0.58_352.0642	2.5423	0.6185	0.7983	0.7597	0.8781	1.2039	N2:con	C18:neg	4-o-(4-deoxy-beta-l-threo-hex-4-enopyranuronosyl)-beta-d-galactopyranuronic acid	C12 H16 O12	352.064	0.58	C06118	S389403		0.0001	0.2029			3	level4					map00040 Pentose and glucuronate interconversions; map01100 Metabolic pathways;	other
0.581_176.032	1.1079	0.4503	0.6793	0.5744	0.7675	0.5117	N2:con	C18:neg	Ascorbic acid	C6 H8 O6	176.032	0.581	C00072	MReference-325	HMDB0000044	0	-0.2439		51.7	21	level3	Organoheterocyclic compounds	Dihydrofurans	Furanones	Furanones	map00053 Ascorbate and aldarate metabolism; map00480 Glutathione metabolism; map01100 Metabolic pathways; map04066 HIF-1 signaling pathway; map04977 Vitamin digestion and absorption;	other
0.581_210.0376	0.8282	0.3995	0.6449	0.2372	0.4839	0.6194	N2:con	C18:neg	D-saccharic acid	C6 H10 O8	210.038	0.581	C00818	MReference-1498	HMDB0000663	0	-0.0349		65.1	3	level2	Organic oxygen compounds	Organooxygen compounds	Carbohydrates and carbohydrate conjugates	Carbohydrates	map00053 Ascorbate and aldarate metabolism; map01100 Metabolic pathways;	other
0.581_400.0534	1.0586	0.2887	0.5549	0.1208	0.3397	0.8749	N2:con	C18:neg	Bis(2,3-dihydroxypropyl) 2-hydroxy-1,3-propanediyl bis[hydrogen (phosphate)]	C9 H22 O13 P2	400.053	0.581	C03853	S389140		-0.0002	-0.5131			1	level4					NULL	other
0.582_150.0164	3.3916	0.4323	0.6678	0.443	0.6688	0.8364	N2:con	C18:neg	L-(+)-tartaric acid	C4 H6 O6	150.016	0.582	C00898	MReference-1245	HMDB0000956	0	-0.0437	98.4	98.6	4	level2	Organic oxygen compounds	Organooxygen compounds	Carbohydrates and carbohydrate conjugates	Carbohydrates	map00630 Glyoxylate and dicarboxylate metabolism; map01100 Metabolic pathways;	other
0.582_211.9991	0.8997	0.933	0.9738	0.5744	0.7675	0.5342	N2:con	C18:neg		C7 H5 N2 O4 P	211.999	0.582								0	level5						other
0.582_234.0375	3.6604	0.0636	0.2999	0.1208	0.3397	0.9679	N2:con	C18:neg	2-(2-acetoxy-2-oxoethyl)-2-hydroxysuccinic acid	C8 H10 O8	234.037	0.582		S67159455	HMDB0059808	-0.0001	-0.3988			1	level4	Organic acids and derivatives	Carboxylic acids and derivatives	Tetracarboxylic acids and derivatives	Organic acids		other
0.582_251.9609	0.501	0.0236	0.1984	0.0128	0.1222	1.2079	N2:con	C18:neg		C3 H8 O9 S2	251.961	0.582								0	level5						down
0.582_323.9821	0.2489	0.2112	0.4861	0.3302	0.5738	0.7031	N2:con	C18:neg		C6 H12 O11 S2	323.982	0.582								0	level5						other
0.582_450.0314	3.1682	0.4966	0.7127	0.6098	0.7888	0.9786	N2:con	C18:neg		C16 H20 O9 P2 S	450.031	0.582								0	level5						other
0.583_169.9886	1.0211	0.7239	0.8618	0.8384	0.9221	0.1527	N2:con	C18:neg	3-sulfolactic acid	C3 H6 O6 S	169.989	0.583	C16069	S570835		0	0.2361			6	level4					NULL	other
0.583_206.0061	5.2648	0.9664	0.9863	0.9188	0.9666	0.3002	N2:con	C18:neg	3-oxalomalic acid	C6 H6 O8	206.006	0.583	C01990	S388694		-0.0001	-0.6542			1	level4					map00630 Glyoxylate and dicarboxylate metabolism;	other
0.583_224.0531	2.2485	0.1132	0.3769	0.1086	0.3208	1.213	N2:con	C18:neg		C7 H12 O8	224.053	0.583								0	level5						other
0.584_139.9779	1.1803	0.6185	0.7983	0.9594	0.9839	0.8677	N2:con	C18:neg	Aj4900000	C2 H4 O5 S	139.978	0.584	C14179	S28997		0	-0.0529			1	level4					map00430 Taurine and hypotaurine metabolism;	other
0.584_158.0214	0.9538	0.5551	0.7547	0.7597	0.8781	0.6134	N2:con	C18:neg	4-methylene-2-oxoglutarate	C6 H6 O5	158.021	0.584	C06035	S389673	HMDB0037759	-0.0001	-0.5837			9	level4	Organic acids and derivatives	Keto acids and derivatives	Gamma-keto acids and derivatives	Organic acids		other
0.584_271.9658	0.3282	0.2127	0.4872	0.1639	0.3972	0.7283	N2:con	C18:neg		C6 H8 O8 S2	271.966	0.584								0	level5						other
0.584_315.9592	2.056	0.9945	0.999	0.6832	0.8294	1.0177	N2:con	C18:neg		C6 H9 N2 O7 P S2	315.959	0.584								0	level5						other
0.584_97.9674	0.9079	0.791	0.8998	0.8384	0.9221	0.4481	N2:con	C18:neg	Sulfuric acid	H2 O4 S	97.9674	0.584	C00059	S1086	HMDB0001448	0	-0.3435			1	level4	Homogeneous non-metal compounds	Non-metal oxoanionic compounds	Non-metal sulfates	Non-metal sulfates	map00230 Purine metabolism; map00270 Cysteine and methionine metabolism; map00920 Sulfur metabolism; map01100 Metabolic pathways; map02010 ABC transporters;	other
0.585_204.0269	2.0199	0.184	0.4585	0.2586	0.5076	0.8609	N2:con	C18:neg	1-oxo-1,2,4-butanetricarboxylic acid	C7 H8 O7	204.027	0.585	C05533	S389591		-0.0001	-0.4301			2	level4					map01210 2-Oxocarboxylic acid metabolism;	other
0.586_242.0095	0.7935	0.6866	0.8409	0.9594	0.9839	0.3697	N2:con	C18:neg		C6 H10 O8 S	242.01	0.586								0	level5						other
0.587_153.9936	0.4195	0.0096	0.1387	0.0108	0.1137	1.6068	N2:con	C18:neg		C3 H6 O5 S	153.994	0.587								0	level5						down
0.587_168.0092	0.7156	0.4764	0.6984	0.7988	0.8999	0.4975	N2:con	C18:neg	Zoxazolamine	C7 H5 Cl N2 O	168.009	0.587	C13841	S5878		0.0002	1.0432			1	level4					NULL	other
0.587_196.9995	0.3718	0.1618	0.4344	0.2372	0.4839	0.5288	N2:con	C18:neg		C6 H4 N3 O3 P	197	0.587								0	level5						other
0.588_107.9881	0.4205	0.0099	0.1417	0.0108	0.1137	1.5664	N2:con	C18:neg		C2 H4 O3 S	107.988	0.588								0	level5						down
0.588_259.9656	0.583	0.3613	0.6152	0.3565	0.5965	0.4959	N2:con	C18:neg		C5 H8 O8 S2	259.966	0.588								0	level5						other
0.589_192.027	0.8237	0.2516	0.5217	0.0774	0.2705	0.7132	N2:con	C18:neg	Citrate	C6 H8 O7	192.027	0.589	C00158	BGI188	HMDB0000094	0	0.1548	98.5	94.3	13	level1	Organic acids	Carboxylic acids [Fig]	Tricarboxylic acids	Organic acids	map00020 Citrate cycle (TCA cycle); map00250 Alanine, aspartate and glutamate metabolism; map00630 Glyoxylate and dicarboxylate metabolism; map01100 Metabolic pathways; map01200 Carbon metabolism; map01210 2-Oxocarboxylic acid metabolism; map01230 Biosynthesis of amino acids; map04742 Taste transduction; map04922 Glucagon signaling pathway; map05230 Central carbon metabolism in cancer;	other
0.589_212.0087	0.6596	0.2844	0.5504	0.3842	0.6205	0.6085	N2:con	C18:neg	2-phosphinomethylmalic acid	C5 H9 O7 P	212.009	0.589	C17947	S30791556		0.0001	0.5034			1	level4					map00440 Phosphonate and phosphinate metabolism;	other
0.589_226.0146	0.5668	0.2807	0.5477	0.1982	0.4396	0.7193	N2:con	C18:neg		C6 H10 O7 S	226.015	0.589								0	level5						other
0.589_263.0639	1.4805	0.4536	0.6824	0.5744	0.7675	0.3467	N2:con	C18:neg	L-proline, 4-hydroxy-5-oxo-4-(tetrahydro-2,3,4-trihydroxy-2-furanyl)-	C9 H13 N O8	263.064	0.589		S35013101	HMDB0029944	-0.0002	-0.8864			1	level4	Organic acids and derivatives	Carboxylic acids and derivatives	Amino acids, peptides, and analogues	Amino acids, peptides, and analogues		other
0.59_108.9959	1.4215	0.0732	0.3174	0.1341	0.3564	0.2196	N2:con	C18:neg			108.996	0.59								0	level5						other
0.59_134.0215	1.0694	0.6094	0.7902	0.7988	0.8999	0.2161	N2:con	C18:neg	(s)-malate	C4 H6 O5	134.022	0.59	C00149	BGI34	HMDB0000156	0	-0.2054	97.7	96.8	5	level1	Organic acids	Carboxylic acids [Fig]	Hydroxycarboxylic acids	Organic acids	map00020 Citrate cycle (TCA cycle); map00620 Pyruvate metabolism; map00630 Glyoxylate and dicarboxylate metabolism; map01100 Metabolic pathways; map01200 Carbon metabolism; map04742 Taste transduction; map04922 Glucagon signaling pathway; map04964 Proximal tubule bicarbonate reclamation; map05200 Pathways in cancer; map05211 Renal cell carcinoma; map05230 Central carbon metabolism in cancer;	other
0.59_146.0216	0.7407	0.4277	0.6663	0.1639	0.3972	0.4702	N2:con	C18:neg	Oxoglutaric acid	C5 H6 O5	146.022	0.59	C00026	BGI458	HMDB0000208	0	0.2324	7		7	level3	Organic acids	Carboxylic acids [Fig]	2-Oxocarboxylic acids	Organic acids	map00020 Citrate cycle (TCA cycle); map00040 Pentose and glucuronate interconversions; map00053 Ascorbate and aldarate metabolism; map00220 Arginine biosynthesis; map00250 Alanine, aspartate and glutamate metabolism; map00310 Lysine degradation; map00340 Histidine metabolism; map00430 Taurine and hypotaurine metabolism; map00471 D-Glutamine and D-glutamate metabolism; map00630 Glyoxylate and dica…	other
0.59_196.0041	0.7303	0.6134	0.7939	0.9594	0.9839	0.3802	N2:con	C18:neg	(2e)-2-methyl-4-(sulfooxy)-2-butenoic acid	C5 H8 O6 S	196.004	0.59		S74852457		0	-0.239			3	level4						other
0.59_214.0147	0.7436	0.6892	0.8428	0.6832	0.8294	0.2691	N2:con	C18:neg	3-hydroxy-2-methyl-2-[(sulfooxy)methyl]propanoic acid	C5 H10 O7 S	214.015	0.59		S74851990	HMDB0127651	0	-0.0282			1	level4	Organic acids and derivatives	Hydroxy acids and derivatives	Beta hydroxy acids and derivatives	Organic acids		other
0.591_164.0322	1.5826	0.1846	0.4587	0.1086	0.3208	0.5779	N2:con	C18:neg	D-xylulosonic acid	C5 H8 O6	164.032	0.591	C02928	S388894		0.0001	0.4668			1	level4					NULL	other
0.591_180.0091	0.5338	0.3608	0.6149	0.3842	0.6205	0.5733	N2:con	C18:neg		C5 H8 O5 S	180.009	0.591								0	level5						other
0.591_223.999	0.7137	0.3823	0.6298	0.4742	0.6968	0.5414	N2:con	C18:neg		C6 H8 O7 S	223.999	0.591								0	level5						other
0.591_244.025	0.7594	0.7185	0.8607	0.9188	0.9666	0.421	N2:con	C18:neg		C6 H12 O8 S	244.025	0.591								0	level5						other
0.591_247.069	0.7032	0.3541	0.6078	0.6098	0.7888	0.4524	N2:con	C18:neg	N(2)-succinyl-l-glutamic acid	C9 H13 N O7	247.069	0.591	C05931	S389689		-0.0002	-1.0078			1	level4					map00330 Arginine and proline metabolism; map01100 Metabolic pathways;	other
0.592_272.0199	0.8042	0.5416	0.7455	0.54	0.7443	0.6198	N2:con	C18:neg		C7 H12 O9 S	272.02	0.592								0	level5						other
0.593_209.9832	1.2407	0.403	0.6477	0.4742	0.6968	0.4946	N2:con	C18:neg		C7 H3 N2 O4 P	209.983	0.593							82.4	0	level5						other
0.593_256.0251	1.3061	0.1936	0.4696	0.2171	0.4614	0.588	N2:con	C18:neg		C7 H12 O8 S	256.025	0.593								0	level5						other
0.593_266.0094	1.6488	0.1321	0.4028	0.1341	0.3564	0.9452	N2:con	C18:neg		C8 H10 O8 S	266.009	0.593								0	level5						other
0.593_370.057	0.2463	0.4328	0.6678	0.6461	0.8099	0.3728	N2:con	C18:neg		C6 H19 N4 O10 P S	370.057	0.593								0	level5						other
0.594_187.048	1.2714	0.83	0.9215	1	1	0.2907	N2:con	C18:neg	(2s,4s)-4-hydroxy-2,3,4,5-tetrahydrodipicolinic acid	C7 H9 N O5	187.048	0.594	C20258	S26386323		0	-0.146			3	level4					map01100 Metabolic pathways; map01230 Biosynthesis of amino acids;	other
0.595_276.0955	0.74	0.4707	0.6945	0.3565	0.5965	0.2478	N2:con	C18:neg	Glu-glu	C10 H16 N2 O7	276.096	0.595	C01425	S388598	HMDB0028818	-0.0002	-0.8919			4	level4	Organic acids and derivatives	Carboxylic acids and derivatives	Amino acids, peptides, and analogues	Amino acids, peptides, and analogues	NULL	other
0.596_174.0165	1.4213	0.0219	0.1929	0.0108	0.1137	1.1986	N2:con	C18:neg	Trans-aconitic acid	C6 H6 O6	174.017	0.596	C02341	MReference-350	HMDB0000958	0.0001	0.543	40	81.7	6	level2	Organic acids and derivatives	Carboxylic acids and derivatives	Tricarboxylic acids and derivatives	Organic acids	map01100 Metabolic pathways;	up
0.596_205.0585	1.5635	0.5847	0.7736	0.7988	0.8999	0.5297	N2:con	C18:neg	Lipoamide	C8 H15 N O S2	205.059	0.596	C00248	S840	HMDB0000962	-0.001	-4.6514			2	level4	Organoheterocyclic compounds	Dithiolanes	Lipoamides	Lipoamides	NULL	other
0.597_116.0109	1.2629	0.1534	0.4241	0.3842	0.6205	0.4646	N2:con	C18:neg	Fumaric acid	C4 H4 O4	116.011	0.597	C00122	MReference-1274	HMDB0000134	0	-0.1122	87.3	86.9	3	level2	Organic acids and derivatives	Carboxylic acids and derivatives	Dicarboxylic acids and derivatives	Organic acids	map00020 Citrate cycle (TCA cycle); map00190 Oxidative phosphorylation; map00220 Arginine biosynthesis; map00250 Alanine, aspartate and glutamate metabolism; map00350 Tyrosine metabolism; map00360 Phenylalanine metabolism; map00620 Pyruvate metabolism; map00650 Butanoate metabolism; map00760 Nicotinate and nicotinamide metabolism; map01100 Metabolic pathways; map01200 Carbon metabolism; map04922 …	other
0.597_128.011	1.574	0.0409	0.2409	0.0316	0.1804	1.2078	N2:con	C18:neg	5-hydroxy-2-furoic acid	C5 H4 O4	128.011	0.597		S3373337	HMDB0059784	0	0.2684			1	level4	Organoheterocyclic compounds	Furans	Furoic acid and derivatives	Furoic acid and derivatives		up
0.597_217.9917	1.1666	0.3721	0.6225	0.443	0.6688	0.1346	N2:con	C18:neg		C4 H10 O6 S2	217.992	0.597								0	level5						other
0.597_240.0304	0.7804	0.5057	0.7201	0.413	0.6452	0.5589	N2:con	C18:neg	806900	C6 H7 F3 N4 O S	240.03	0.597	C19093	S30487		0.0011	4.6977			1	level4					NULL	other
0.597_310.0358	0.189	0.1247	0.3902	0.1639	0.3972	0.6939	N2:con	C18:neg		C11 H10 N4 O5 S	310.036	0.597								0	level5						other
0.598_190.0114	8.4661	0.3154	0.5754	0.2812	0.528	1.2945	N2:con	C18:neg	Oxalosuccinic acid	C6 H6 O7	190.011	0.598	C05379	S947	HMDB0003974	0	0.0912			1	level4	Organic acids and derivatives	Carboxylic acids and derivatives	Tricarboxylic acids and derivatives	Organic acids	map00020 Citrate cycle (TCA cycle); map01100 Metabolic pathways; map01210 2-Oxocarboxylic acid metabolism;	other
0.598_230.0538	0.8057	0.5277	0.7351	0.9594	0.9839	0.3115	N2:con	C18:neg		C8 H10 N2 O6	230.054	0.598								0	level5						other
0.598_292.01	1.1505	0.737	0.8711	0.8384	0.9221	0.6964	N2:con	C18:neg		C7 H8 N4 O7 S	292.01	0.598								0	level5						other
0.598_319.138	0.276	0.0338	0.2229	0.0316	0.1804	1.2683	N2:con	C18:neg		C12 H21 N3 O7	319.138	0.598								0	level5						down
0.598_396.1383	0.9765	0.8313	0.922	0.7597	0.8781	0.4463	N2:con	C18:neg		C8 H25 N6 O10 P	396.138	0.598								0	level5						other
0.599_137.0273	1.2305	0.19	0.4654	0.2171	0.4614	0.2848	N2:con	C18:neg	[similar to: taurochenodeoxycholic acid; δmass: -362.2695 da]		137.027	0.599								0	level5						other
0.6_104.0109	1.5979	0.269	0.5371	0.2586	0.5076	1.2117	N2:con	C18:neg	Malonate	C3 H4 O4	104.011	0.6	C00383	BGI390	HMDB0000691	0	-0.2136	87.5	80.8	3	level1	Organic acids	Carboxylic acids [Fig]	Dicarboxylic acids	Organic acids	map00061 Fatty acid biosynthesis; map00240 Pyrimidine metabolism; map00410 beta-Alanine metabolism; map01100 Metabolic pathways; map01212 Fatty acid metabolism;	other
0.6_192.0093	0.6005	0.5252	0.7337	0.6461	0.8099	0.2902	N2:con	C18:neg		C6 H8 O5 S	192.009	0.6								0	level5						other
0.6_280.0251	0.3249	0.6325	0.8061	1	1	0.4291	N2:con	C18:neg		C9 H12 O8 S	280.025	0.6								0	level5						other
0.6_354.0041	5.9871	0.4773	0.6991	0.54	0.7443	0.7966	N2:con	C18:neg		C10 H15 Cl N4 O2 S3	354.004	0.6								0	level5						other
0.6_518.1475	4.6132	0.1024	0.3635	0.0473	0.2184	1.0491	N2:con	C18:neg	(2xi)-2-({[1-(4-chlorobenzoyl)-5-methoxy-2-methyl-1h-indol-3-yl]acetyl}amino)-2-deoxy-d-arabino-hexose	C25 H27 Cl N2 O8	518.148	0.6		S30791483		0.0019	3.7482			1	level4						other
0.601_100.0159	1.3304	0.6086	0.7898	0.6832	0.8294	0.4727	N2:con	C18:neg	Succinic anhydride	C4 H4 O3	100.016	0.601	C19524	S7634	HMDB0032523	-0.0001	-1.1723			1	level4	Organic acids and derivatives	Carboxylic acids and derivatives	Dicarboxylic acids and derivatives	Organic acids	NULL	other
0.601_175.0481	2.6302	0.0066	0.1198	0.0092	0.1079	1.2918	N2:con	C18:neg	N-acetylaspartic acid	C6 H9 N O5	175.048	0.601	C01042	MReference-1376	HMDB0000812	0	-0.0469		38.9	5	level3	Organic acids and derivatives	Carboxylic acids and derivatives	Amino acids, peptides, and analogues	Amino acids, peptides, and analogues	map00250 Alanine, aspartate and glutamate metabolism; map01100 Metabolic pathways;	up
0.601_250.0687	0.6178	0.0981	0.3552	0.1341	0.3564	0.6257	N2:con	C18:neg			250.069	0.601								0	level5						other
0.602_129.0426	1.564	0.177	0.4511	0.2586	0.5076	0.7319	N2:con	C18:neg	4-oxoproline	C5 H7 N O3	129.043	0.602	C01877	MReference-1268		0	-0.2182		83.7	10	level2					map00330 Arginine and proline metabolism; map01100 Metabolic pathways;	other
0.602_156.0423	0.7388	0.6854	0.8405	0.2171	0.4614	0.2102	N2:con	C18:neg	2-methoxy-phloroglucinol	C7 H8 O4	156.042	0.602		S3509032	HMDB0125077	0	0.041			16	level4	Benzenoids	Phenols	Methoxyphenols	Phenols and derivatives		other
0.602_218.0424	0.399	0.5905	0.7775	0.7211	0.8547	0.7617	N2:con	C18:neg		C8 H10 O7	218.042	0.602								0	level5						other
0.602_220.0694	0.7575	0.6603	0.8248	0.5744	0.7675	0.1467	N2:con	C18:neg	Ser-asp	C7 H12 N2 O6	220.069	0.602		S16568372		-0.0001	-0.3974			3	level4						other
0.602_354.0799	2.3521	0.149	0.4207	0.1341	0.3564	1.2874	N2:con	C18:neg		C12 H18 O12	354.08	0.602								0	level5						other
0.602_356.0953	1.1119	0.3633	0.6172	0.1639	0.3972	1.0753	N2:con	C18:neg	Acetylsulfaphenazole	C17 H16 N4 O3 S	356.095	0.602		S30790968		0.001	2.876			1	level4						other
0.602_390.1751	0.3816	0.6759	0.8349	1	1	0.3568	N2:con	C18:neg		C13 H31 N2 O9 P	390.175	0.602								0	level5						other
0.602_459.0675	4.573	0.23	0.503	0.413	0.6452	1.0538	N2:con	C18:neg	2-acetamido-2-deoxy-3-o-(4-deoxy-alpha-l-threo-hex-4-enopyranuronosyl)-4-o-sulfo-d-galactopyranose	C14 H21 N O14 S	459.067	0.602	C04864	S8473634		-0.0008	-1.6454			4	level4					NULL	other
0.603_118.0264	1.3831	0.7121	0.8576	0.7988	0.8999	0.6915	N2:con	C18:neg	Succinate	C4 H6 O4	118.026	0.603	C00042	BGI525	HMDB0000254	-0.0002	-1.3277	99.1	92.6	8	level1	Organic acids	Carboxylic acids [Fig]	Dicarboxylic acids	Organic acids	map00020 Citrate cycle (TCA cycle); map00190 Oxidative phosphorylation; map00250 Alanine, aspartate and glutamate metabolism; map00310 Lysine degradation; map00350 Tyrosine metabolism; map00360 Phenylalanine metabolism; map00620 Pyruvate metabolism; map00630 Glyoxylate and dicarboxylate metabolism; map00640 Propanoate metabolism; map00650 Butanoate metabolism; map00760 Nicotinate and nicotinamide…	other
0.603_247.0802	0.6461	0.7016	0.8497	0.9188	0.9666	0.24	N2:con	C18:neg	(2s,3r)-3-[(2-nitro-1h-imidazol-1-yl)methoxy]-1,2,4-butanetriol	C8 H13 N3 O6	247.08	0.603		S552171		-0.0003	-1.1429			3	level4						other
0.603_281.0744	1.1583	0.9886	0.9965	0.7988	0.8999	0.3811	N2:con	C18:neg		C9 H15 N O9	281.074	0.603								0	level5						other
0.603_305.086	0.966	0.4597	0.6864	0.3565	0.5965	0.4219	N2:con	C18:neg	Convicine	C10 H15 N3 O8	305.086	0.603	C08430	S79389		0	0.1203			1	level4					NULL	other
0.603_74.0366	1.3629	0.6363	0.8092	0.7597	0.8781	0.6743	N2:con	C18:neg	Propionic acid	C3 H6 O2	74.0366	0.603	C00163	S1005	HMDB0000237	-0.0002	-2.203			9	level4	Organic acids and derivatives	Carboxylic acids and derivatives	Carboxylic acids	Organic acids	map00640 Propanoate metabolism; map00760 Nicotinate and nicotinamide metabolism; map01100 Metabolic pathways; map04973 Carbohydrate digestion and absorption; map04974 Protein digestion and absorption;	other
0.604_190.059	0.5177	0.9601	0.9842	0.6098	0.7888	0.6472	N2:con	C18:neg	Carglumic acid	C6 H10 N2 O5	190.059	0.604	C05829	S108351	HMDB0015673	0	0.1192			6	level4	Organic acids and derivatives	Carboxylic acids and derivatives	Amino acids, peptides, and analogues	Amino acids, peptides, and analogues	map00340 Histidine metabolism;	other
0.604_224.0354	2.0155	0.0644	0.3023	0.0473	0.2184	0.7693	N2:con	C18:neg		C7 H12 O6 S	224.035	0.604								0	level5						other
0.604_276.1319	0.9357	0.9887	0.9965	1	1	0.249	N2:con	C18:neg	Saccharopine	C11 H20 N2 O6	276.132	0.604	C00449	S1056	HMDB0000279	-0.0003	-0.9282			2	level4	Organic acids and derivatives	Carboxylic acids and derivatives	Amino acids, peptides, and analogues	Amino acids, peptides, and analogues	map00310 Lysine degradation; map01100 Metabolic pathways; map01230 Biosynthesis of amino acids;	other
0.605_136.0371	1.3928	0.6175	0.7974	0.7211	0.8547	0.7088	N2:con	C18:neg	L-threonic acid	C4 H8 O5	136.037	0.605	C01620	MReference-1314	HMDB0000943	0	-0.23		80.9	5	level2	Organic oxygen compounds	Organooxygen compounds	Carbohydrates and carbohydrate conjugates	Carbohydrates	map00053 Ascorbate and aldarate metabolism; map01100 Metabolic pathways;	other
0.605_148.0371	1.0357	0.6816	0.8389	0.7988	0.8999	0.4646	N2:con	C18:neg	D-α-hydroxyglutaric acid	C5 H8 O5	148.037	0.605	C01087	MReference-372	HMDB0000606	-0.0001	-0.4823		89.6	20	level2	Organic acids and derivatives	Hydroxy acids and derivatives	Short-chain hydroxy acids and derivatives	Organic acids	NULL	other
[truncated: 4,463 more rows]

## Sheet: Supplementary table 6
	N-acetylmuramic acid	4-hydroxybenzaldehyde	Cis,cis-muconic acid	15(s)-hpete	13(s)-hotre	13(s)-hpotre	Sn-3-o-(geranylgeranyl)glycerol 1-phosphate	(3alpha,7alpha,12alpha)-3,7,12,26-tetrahydroxycholestan-27-yl hydrogen sulfate	Paromomycin	L-kynurenine	9-oxo-ode	Palmitoylcarnitine	Estrone	Desoxycortone	Cholate
[truncated: 26 more rows]

[truncated: 7 more sheets: Supplementary table 7, Supplementary table 8, Supplementary table 9, Supplementary table 10, Supplementary table 11, Supplementary table 12, Supplementary table 13]
